# Supplementary material for: Large Scale Screening and Quantitative Analysis of Site-Specific N-Glycopeptides from Human Serum in Early Alzheimer’s Disease Using LC-HCD-PRM-MS
Source: J Proteomics Bioinform. Author manuscript; Available in PMC 2023 Jun 23. (PMC10289803)
Supplement: STable1 [file NIHMS1855164-supplement-STable1.xlsx]

## Sheet: % Mod (Multi Mods per Peptide)
Row	Name of glycoproteins	Glycosite	Sequence	Glycan Composition
1	NCAP_Nucleoprotein	N270	VTPDNFSTIIK	HexNAc(3)Hex(5)
	NCAP_Nucleoprotein	N270	VTPDNFSTIIK	HexNAc(3)Hex(6)
2	ATRN_Attractin	N914	AATCINPLNGSVCER	HexNAc(4)Hex(5)NeuAc(2)
	ATRN_Attractin	N1082	CENLTTGK	HexNAc(4)Hex(5)Fuc(2)NeuAc(1)
	ATRN_Attractin	N1082	CENLTTGK	HexNAc(4)Hex(5)NeuAc(1)
	ATRN_Attractin	N1082	CENLTTGK	HexNAc(4)Hex(5)NeuAc(2)
	ATRN_Attractin	N1073	CINQSICEK	HexNAc(4)Hex(5)NeuAc(2)
	ATRN_Attractin	N1198	DLDMFINASK	HexNAc(4)Hex(5)Fuc(2)NeuAc(1)
	ATRN_Attractin	N1198	DLDMFINASK	HexNAc(4)Hex(5)NeuAc(2)
	ATRN_Attractin	N383	EWLPLNR	HexNAc(4)Hex(5)Fuc(1)NeuAc(2)
	ATRN_Attractin	N383	EWLPLNR	HexNAc(4)Hex(5)Fuc(2)NeuAc(1)
	ATRN_Attractin	N383	EWLPLNR	HexNAc(4)Hex(5)NeuAc(2)
	ATRN_Attractin	N383	EWLPLNR	HexNAc(5)Hex(6)NeuAc(3)
	ATRN_Attractin	N300	GICNSSDVR	HexNAc(4)Hex(5)Fuc(2)NeuAc(1)
	ATRN_Attractin	N300	GICNSSDVR	HexNAc(4)Hex(5)NeuAc(2)
	ATRN_Attractin	N300	GICNSSDVR	HexNAc(5)Hex(6)Fuc(1)NeuAc(3)
	ATRN_Attractin	N416	IDSTGNVTNELR	HexNAc(2)Hex(5)
	ATRN_Attractin	N416	IDSTGNVTNELR	HexNAc(2)Hex(6)
	ATRN_Attractin	N416	IDSTGNVTNELR	HexNAc(2)Hex(8)
	ATRN_Attractin	N416	IDSTGNVTNELR	HexNAc(2)Hex(9)
	ATRN_Attractin	N416	IDSTGNVTNELR	HexNAc(3)Hex(6)NeuAc(1)
	ATRN_Attractin	N1043	MPSQAPTGNFYPQPLLNSSMCLEDSR	HexNAc(4)Hex(6)Fuc(1)NeuAc(1)
	ATRN_Attractin	N731	NHSCSEGQISIFR	HexNAc(3)Hex(4)NeuAc(1)
	ATRN_Attractin	N731	NHSCSEGQISIFR	HexNAc(4)Hex(5)Fuc(1)NeuAc(1)
	ATRN_Attractin	N731	NHSCSEGQISIFR	HexNAc(4)Hex(5)Fuc(1)NeuAc(2)
	ATRN_Attractin	N731	NHSCSEGQISIFR	HexNAc(4)Hex(5)Fuc(2)NeuAc(1)
	ATRN_Attractin	N731	NHSCSEGQISIFR	HexNAc(4)Hex(5)NeuAc(1)
	ATRN_Attractin	N731	NHSCSEGQISIFR	HexNAc(4)Hex(5)NeuAc(2)
	ATRN_Attractin	N731	NHSCSEGQISIFR	HexNAc(6)Hex(7)
	ATRN_Attractin	N428	VFHIHNESWVLLTPK	HexNAc(2)Hex(2)
	ATRN_Attractin	N428	VFHIHNESWVLLTPK	HexNAc(2)Hex(3)
	ATRN_Attractin	N428	VFHIHNESWVLLTPK	HexNAc(2)Hex(4)
	ATRN_Attractin	N428	VFHIHNESWVLLTPK	HexNAc(2)Hex(5)
	ATRN_Attractin	N428	VFHIHNESWVLLTPK	HexNAc(2)Hex(6)
	ATRN_Attractin	N428	VFHIHNESWVLLTPK	HexNAc(2)Hex(7)
	ATRN_Attractin	N428	VFHIHNESWVLLTPK	HexNAc(3)Hex(5)NeuAc(1)
	ATRN_Attractin	N428	VFHIHNESWVLLTPK	HexNAc(3)Hex(6)
	ATRN_Attractin	N428	VFHIHNESWVLLTPK	HexNAc(3)Hex(6)NeuAc(1)
	ATRN_Attractin	N575	YLHTAVIVSGTMLVFGGNTHNDTSMSHGAK	HexNAc(4)Hex(4)Fuc(1)NeuAc(1)
	ATRN_Attractin	N1054	YNWSFIHCPACQCNGHSK	HexNAc(2)Hex(5)
	ATRN_Attractin	N1054	YNWSFIHCPACQCNGHSK	HexNAc(2)Hex(6)
	ATRN_Attractin	N1054	YNWSFIHCPACQCNGHSK	HexNAc(3)Hex(5)NeuAc(1)
	ATRN_Attractin	N1054	YNWSFIHCPACQCNGHSK	HexNAc(3)Hex(6)NeuAc(1)
3	VNN1_Pantetheinase	N353	LTGVAGNYTVCQK	HexNAc(4)Hex(5)Fuc(2)NeuAc(1)
	VNN1_Pantetheinase	N353	LTGVAGNYTVCQK	HexNAc(4)Hex(5)NeuAc(2)
	VNN1_Pantetheinase	N283	MTGSGIYAPNSSR	HexNAc(4)Hex(5)NeuAc(2)
4	CO4A_Complement C4-A	N1328	GLNVTLSSTGR	HexNAc(4)Hex(5)NeuAc(2)
5	CO4B_Complement C4-B	N1328	GLNVTLSSTGR	HexNAc(4)Hex(5)Fuc(2)NeuAc(1)
	CO4B_Complement C4-B	N1328	GLNVTLSSTGR	HexNAc(4)Hex(5)NeuAc(2)
6	CERU_Ceruloplasmin	N138	EHEGAIYPDNTTDFQR	HexNAc(4)Hex(5)Fuc(1)NeuAc(2)
	CERU_Ceruloplasmin	N138	EHEGAIYPDNTTDFQR	HexNAc(4)Hex(5)Fuc(2)NeuAc(1)
	CERU_Ceruloplasmin	N138	EHEGAIYPDNTTDFQR	HexNAc(4)Hex(5)NeuAc(2)
	CERU_Ceruloplasmin	N138	EHEGAIYPDNTTDFQR	HexNAc(5)Hex(6)Fuc(1)NeuAc(3)
	CERU_Ceruloplasmin	N138	EHEGAIYPDNTTDFQR	HexNAc(5)Hex(6)Fuc(2)NeuAc(3)
	CERU_Ceruloplasmin	N138	EHEGAIYPDNTTDFQR	HexNAc(5)Hex(6)NeuAc(3)
	CERU_Ceruloplasmin	N138	EHEGAIYPDNTTDFQR	HexNAc(6)Hex(7)
	CERU_Ceruloplasmin	N138	EHEGAIYPDNTTDFQR	HexNAc(7)Hex(8)Fuc(1)NeuAc(1)
	CERU_Ceruloplasmin	N762	ELHHLQEQNVSNAFLDK	HexNAc(3)Hex(4)NeuAc(1)
	CERU_Ceruloplasmin	N762	ELHHLQEQNVSNAFLDK	HexNAc(4)Hex(5)Fuc(1)NeuAc(2)
	CERU_Ceruloplasmin	N762	ELHHLQEQNVSNAFLDK	HexNAc(4)Hex(5)Fuc(2)NeuAc(1)
	CERU_Ceruloplasmin	N762	ELHHLQEQNVSNAFLDK	HexNAc(4)Hex(5)NeuAc(1)
	CERU_Ceruloplasmin	N762	ELHHLQEQNVSNAFLDK	HexNAc(4)Hex(5)NeuAc(2)
	CERU_Ceruloplasmin	N762	ELHHLQEQNVSNAFLDK	HexNAc(5)Hex(6)Fuc(1)NeuAc(3)
	CERU_Ceruloplasmin	N762	ELHHLQEQNVSNAFLDK	HexNAc(5)Hex(6)Fuc(2)NeuAc(3)
	CERU_Ceruloplasmin	N762	ELHHLQEQNVSNAFLDK	HexNAc(5)Hex(6)NeuAc(3)
	CERU_Ceruloplasmin	N762	ELHHLQEQNVSNAFLDK	HexNAc(6)Hex(3)Fuc(1)NeuAc(2)
	CERU_Ceruloplasmin	N762	ELHHLQEQNVSNAFLDK	HexNAc(7)Hex(8)NeuAc(1)
	CERU_Ceruloplasmin	N397	ENLTAPGSDSAVFFEQGTTR	HexNAc(4)Hex(5)Fuc(2)NeuAc(1)
	CERU_Ceruloplasmin	N397	ENLTAPGSDSAVFFEQGTTR	HexNAc(4)Hex(5)NeuAc(2)
7	THRB_Prothrombin	N121	GHVNITR	HexNAc(3)Hex(4)NeuAc(1)
	THRB_Prothrombin	N121	GHVNITR	HexNAc(4)Hex(5)Fuc(1)NeuAc(1)
	THRB_Prothrombin	N121	GHVNITR	HexNAc(4)Hex(5)Fuc(1)NeuAc(2)
	THRB_Prothrombin	N121	GHVNITR	HexNAc(4)Hex(5)Fuc(2)NeuAc(1)
	THRB_Prothrombin	N121	GHVNITR	HexNAc(4)Hex(5)NeuAc(1)
	THRB_Prothrombin	N121	GHVNITR	HexNAc(4)Hex(5)NeuAc(2)
	THRB_Prothrombin	N121	GHVNITR	HexNAc(4)Hex(6)NeuAc(1)
	THRB_Prothrombin	N121	GHVNITR	HexNAc(4)Hex(7)NeuAc(1)
	THRB_Prothrombin	N416	NFTENDLLVR	HexNAc(4)Hex(5)Fuc(2)NeuAc(1)
	THRB_Prothrombin	N416	NFTENDLLVR	HexNAc(4)Hex(5)NeuAc(2)
	THRB_Prothrombin	N143	SRYPHKPEINSTTHPGADLQENFCR	HexNAc(4)Hex(5)Fuc(2)NeuAc(1)
	THRB_Prothrombin	N143	SRYPHKPEINSTTHPGADLQENFCR	HexNAc(4)Hex(7)NeuAc(1)
	THRB_Prothrombin	N143	SRYPHKPEINSTTHPGADLQENFCR	HexNAc(5)Hex(6)NeuAc(1)
	THRB_Prothrombin	N143	YPHKPEINSTTHPGADLQENFCR	HexNAc(3)Hex(4)NeuAc(1)
	THRB_Prothrombin	N143	YPHKPEINSTTHPGADLQENFCR	HexNAc(4)Hex(5)Fuc(1)NeuAc(1)
	THRB_Prothrombin	N143	YPHKPEINSTTHPGADLQENFCR	HexNAc(4)Hex(5)Fuc(1)NeuAc(2)
	THRB_Prothrombin	N143	YPHKPEINSTTHPGADLQENFCR	HexNAc(4)Hex(5)Fuc(2)NeuAc(1)
	THRB_Prothrombin	N143	YPHKPEINSTTHPGADLQENFCR	HexNAc(4)Hex(5)NeuAc(1)
	THRB_Prothrombin	N143	YPHKPEINSTTHPGADLQENFCR	HexNAc(4)Hex(5)NeuAc(2)
	THRB_Prothrombin	N143	YPHKPEINSTTHPGADLQENFCR	HexNAc(4)Hex(6)Fuc(1)NeuAc(1)
	THRB_Prothrombin	N143	YPHKPEINSTTHPGADLQENFCR	HexNAc(4)Hex(7)
	THRB_Prothrombin	N143	YPHKPEINSTTHPGADLQENFCR	HexNAc(5)Hex(5)Fuc(1)NeuAc(2)
	THRB_Prothrombin	N143	YPHKPEINSTTHPGADLQENFCR	HexNAc(9)Hex(3)Fuc(1)
8	HPT_Haptoglobin	N184	MVSHHNLTTGATLINEQWLLTTAK	HexNAc(4)Hex(5)Fuc(2)NeuAc(1)
	HPT_Haptoglobin	N184	MVSHHNLTTGATLINEQWLLTTAK	HexNAc(4)Hex(5)NeuAc(1)
	HPT_Haptoglobin	N184	MVSHHNLTTGATLINEQWLLTTAK	HexNAc(4)Hex(5)NeuAc(2)
	HPT_Haptoglobin	N241	VVLHPNYSQVDIGLIK	HexNAc(3)Hex(4)NeuAc(1)
	HPT_Haptoglobin	N241	VVLHPNYSQVDIGLIK	HexNAc(4)Hex(5)Fuc(1)NeuAc(2)
	HPT_Haptoglobin	N241	VVLHPNYSQVDIGLIK	HexNAc(4)Hex(5)Fuc(2)NeuAc(1)
	HPT_Haptoglobin	N241	VVLHPNYSQVDIGLIK	HexNAc(4)Hex(5)NeuAc(1)
	HPT_Haptoglobin	N241	VVLHPNYSQVDIGLIK	HexNAc(4)Hex(5)NeuAc(2)
	HPT_Haptoglobin	N241	VVLHPNYSQVDIGLIK	HexNAc(4)Hex(6)NeuAc(1)
	HPT_Haptoglobin	N241	VVLHPNYSQVDIGLIK	HexNAc(4)Hex(7)NeuAc(1)
	HPT_Haptoglobin	N241	VVLHPNYSQVDIGLIK	HexNAc(5)Hex(4)NeuAc(2)
	HPT_Haptoglobin	N241	VVLHPNYSQVDIGLIK	HexNAc(5)Hex(6)NeuAc(1)
	HPT_Haptoglobin	N241	VVLHPNYSQVDIGLIK	HexNAc(5)Hex(6)NeuAc(2)
	HPT_Haptoglobin	N241	VVLHPNYSQVDIGLIK	HexNAc(5)Hex(6)NeuAc(3)
9	FA12_Coagulation factor XII	N433	NHSCEPCQTLAVR	HexNAc(4)Hex(5)Fuc(2)NeuAc(1)
	FA12_Coagulation factor XII	N249	NVTAEQAR	HexNAc(4)Hex(5)Fuc(2)NeuAc(1)
	FA12_Coagulation factor XII	N249	NVTAEQAR	HexNAc(4)Hex(5)NeuAc(2)
	FA12_Coagulation factor XII	N433	RNHSCEPCQTLAVR	HexNAc(4)Hex(5)NeuAc(2)
10	CFAB_Complement factor B	N142	GSANRTCQVNGRWSGQTAICDNGAGYCSNPGIPIGTR	HexNAc(8)Hex(9)Fuc(1)NeuAc(3)
	CFAB_Complement factor B	N285	IVLDPSGSMNIYLVLDGSDSIGASNFTGAK	HexNAc(4)Hex(5)NeuAc(2)
11	ANT3_Antithrombin-III	N224	AAINKWVSNKTEGR	HexNAc(4)Hex(5)Fuc(2)NeuAc(1)
	ANT3_Antithrombin-III	N224	AAINKWVSNKTEGR	HexNAc(4)Hex(5)NeuAc(2)
	ANT3_Antithrombin-III	N128	LGACNDTLQQLMEVFK	HexNAc(4)Hex(5)NeuAc(2)
	ANT3_Antithrombin-III	N128	LGACNDTLQQLMEVFK	HexNAc(4)Hex(6)Fuc(1)NeuAc(1)
	ANT3_Antithrombin-III	N128	LGACNDTLQQLMEVFK	HexNAc(4)Hex(7)NeuAc(1)
	ANT3_Antithrombin-III	N224	WVSNK	HexNAc(3)Hex(4)NeuAc(1)
	ANT3_Antithrombin-III	N224	WVSNK	HexNAc(4)Hex(5)Fuc(1)NeuAc(2)
	ANT3_Antithrombin-III	N224	WVSNK	HexNAc(4)Hex(5)Fuc(2)NeuAc(1)
	ANT3_Antithrombin-III	N224	WVSNK	HexNAc(4)Hex(5)NeuAc(2)
	ANT3_Antithrombin-III	N224	WVSNKTEGR	HexNAc(4)Hex(5)NeuAc(2)
12	A1AT_Alpha-1-antitrypsin	N271	YLGNATAIFFLPDEGK	HexNAc(4)Hex(5)Fuc(2)NeuAc(1)
	A1AT_Alpha-1-antitrypsin	N271	YLGNATAIFFLPDEGK	HexNAc(4)Hex(5)NeuAc(2)
13	AACT_Alpha-1-antichymotrypsin	N106	FNLTETSEAEIHQSFQHLLR	HexNAc(5)Hex(6)Fuc(1)NeuAc(3)
	AACT_Alpha-1-antichymotrypsin	N106	FNLTETSEAEIHQSFQHLLR	HexNAc(5)Hex(6)NeuAc(3)
	AACT_Alpha-1-antichymotrypsin	N186	KLINDYVKNGTR	HexNAc(3)Hex(4)NeuAc(1)
	AACT_Alpha-1-antichymotrypsin	N186	KLINDYVKNGTR	HexNAc(4)Hex(5)Fuc(1)NeuAc(2)
	AACT_Alpha-1-antichymotrypsin	N186	KLINDYVKNGTR	HexNAc(4)Hex(5)NeuAc(1)
	AACT_Alpha-1-antichymotrypsin	N186	KLINDYVKNGTR	HexNAc(4)Hex(5)NeuAc(2)
	AACT_Alpha-1-antichymotrypsin	N186	KLINDYVKNGTR	HexNAc(5)Hex(6)Fuc(1)NeuAc(3)
	AACT_Alpha-1-antichymotrypsin	N186	KLINDYVKNGTR	HexNAc(5)Hex(6)NeuAc(3)
	AACT_Alpha-1-antichymotrypsin	N186	LINDYVKNGTR	HexNAc(4)Hex(5)Fuc(1)NeuAc(2)
	AACT_Alpha-1-antichymotrypsin	N186	LINDYVKNGTR	HexNAc(4)Hex(5)NeuAc(2)
	AACT_Alpha-1-antichymotrypsin	N186	LINDYVKNGTR	HexNAc(5)Hex(6)Fuc(1)NeuAc(3)
	AACT_Alpha-1-antichymotrypsin	N186	LINDYVKNGTR	HexNAc(5)Hex(6)NeuAc(3)
	AACT_Alpha-1-antichymotrypsin	N127	TLNQSSDELQLSMGNAMFVK	HexNAc(4)Hex(6)Fuc(1)NeuAc(1)
	AACT_Alpha-1-antichymotrypsin	N127	TLNQSSDELQLSMGNAMFVK	HexNAc(5)Hex(7)Fuc(1)NeuAc(1)
	AACT_Alpha-1-antichymotrypsin	N127	TLNQSSDELQLSMGNAMFVK	HexNAc(5)Hex(7)Fuc(1)NeuAc(2)
14	ANGT_Angiotensinogen	N47	VYIHPFHLVIHNESTCEQLAK	HexNAc(9)Hex(4)
15	CO3_Complement C3	N939	MNK	HexNAc(5)Hex(6)Fuc(1)NeuAc(2)
	CO3_Complement C3	N85	TVLTPATNHMGNVTFTIPANR	HexNAc(1)
	CO3_Complement C3	N85	TVLTPATNHMGNVTFTIPANR	HexNAc(2)Hex(5)
	CO3_Complement C3	N85	TVLTPATNHMGNVTFTIPANR	HexNAc(2)Hex(6)
	CO3_Complement C3	N85	TVLTPATNHMGNVTFTIPANR	HexNAc(2)Hex(7)
16	KNG1_Kininogen-1	N169	HGIQYFNNNTQHSSLFMLNEVK	HexNAc(4)Hex(5)NeuAc(2)
	KNG1_Kininogen-1	N169	HGIQYFNNNTQHSSLFMLNEVK	HexNAc(5)Hex(4)NeuAc(2)
	KNG1_Kininogen-1	N169	HGIQYFNNNTQHSSLFMLNEVK	HexNAc(5)Hex(6)Fuc(1)NeuAc(3)
	KNG1_Kininogen-1	N169	HGIQYFNNNTQHSSLFMLNEVK	HexNAc(5)Hex(6)NeuAc(3)
	KNG1_Kininogen-1	N169	HGIQYFNNNTQHSSLFMLNEVK	HexNAc(6)Hex(4)NeuAc(1)
	KNG1_Kininogen-1	N169	HGIQYFNNNTQHSSLFMLNEVK	HexNAc(6)Hex(5)Fuc(1)
	KNG1_Kininogen-1	N169	HGIQYFNNNTQHSSLFMLNEVKR	HexNAc(6)Hex(8)NeuAc(1)
	KNG1_Kininogen-1	N205	ITYSIVQTNCSK	HexNAc(3)Hex(4)NeuAc(1)
	KNG1_Kininogen-1	N205	ITYSIVQTNCSK	HexNAc(4)Hex(5)Fuc(1)NeuAc(2)
	KNG1_Kininogen-1	N205	ITYSIVQTNCSK	HexNAc(4)Hex(5)NeuAc(2)
	KNG1_Kininogen-1	N205	ITYSIVQTNCSK	HexNAc(5)Hex(6)Fuc(1)NeuAc(2)
	KNG1_Kininogen-1	N205	ITYSIVQTNCSK	HexNAc(5)Hex(6)Fuc(1)NeuAc(3)
	KNG1_Kininogen-1	N205	ITYSIVQTNCSK	HexNAc(5)Hex(6)Fuc(2)NeuAc(1)
	KNG1_Kininogen-1	N205	ITYSIVQTNCSK	HexNAc(5)Hex(6)Fuc(2)NeuAc(3)
	KNG1_Kininogen-1	N205	ITYSIVQTNCSK	HexNAc(5)Hex(6)Fuc(4)NeuAc(1)
	KNG1_Kininogen-1	N205	ITYSIVQTNCSK	HexNAc(5)Hex(6)NeuAc(2)
	KNG1_Kininogen-1	N205	ITYSIVQTNCSK	HexNAc(5)Hex(6)NeuAc(3)
	KNG1_Kininogen-1	N205	ITYSIVQTNCSK	HexNAc(5)Hex(7)Fuc(1)NeuAc(2)
	KNG1_Kininogen-1	N205	ITYSIVQTNCSK	HexNAc(6)Hex(7)
	KNG1_Kininogen-1	N205	ITYSIVQTNCSK	HexNAc(7)Hex(8)NeuAc(1)
	KNG1_Kininogen-1	N205	ITYSIVQTNCSK	HexNAc(9)Hex(4)
	KNG1_Kininogen-1	N48	KYNSQNQSNNQFVLYR	HexNAc(6)Hex(6)NeuAc(1)
	KNG1_Kininogen-1	N294	LNAENNATFYFK	HexNAc(4)Hex(5)Fuc(2)NeuAc(1)
	KNG1_Kininogen-1	N294	LNAENNATFYFK	HexNAc(4)Hex(5)NeuAc(2)
	KNG1_Kininogen-1	N294	LNAENNATFYFK	HexNAc(5)Hex(6)NeuAc(3)
	KNG1_Kininogen-1	N294	LNAENNATFYFK	HexNAc(7)Hex(8)NeuAc(1)
	KNG1_Kininogen-1	N48	YNSQNQSNNQFVLYR	HexNAc(4)Hex(5)Fuc(1)NeuAc(2)
	KNG1_Kininogen-1	N48	YNSQNQSNNQFVLYR	HexNAc(4)Hex(5)Fuc(2)NeuAc(1)
	KNG1_Kininogen-1	N48	YNSQNQSNNQFVLYR	HexNAc(4)Hex(5)NeuAc(2)
	KNG1_Kininogen-1	N48	YNSQNQSNNQFVLYR	HexNAc(4)Hex(7)NeuAc(1)
	KNG1_Kininogen-1	N48	YNSQNQSNNQFVLYR	HexNAc(5)Hex(6)Fuc(1)NeuAc(3)
	KNG1_Kininogen-1	N48	YNSQNQSNNQFVLYR	HexNAc(5)Hex(6)Fuc(4)NeuAc(1)
	KNG1_Kininogen-1	N48	YNSQNQSNNQFVLYR	HexNAc(5)Hex(6)NeuAc(3)
	KNG1_Kininogen-1	N48	YNSQNQSNNQFVLYR	HexNAc(7)Hex(8)NeuAc(1)
	KNG1_Kininogen-1	N48	YNSQNQSNNQFVLYRITEATKTVGSDTFYSFK	HexNAc(3)Hex(4)Fuc(1)
17	IGJ_Immunoglobulin J chain	N71	ENISDPTSPLR	HexNAc(4)Hex(5)NeuAc(2)
18	IGHA2_Ig alpha-2 chain C region	N205	TPLTANITK	HexNAc(4)Hex(5)Fuc(1)NeuAc(1)
	IGHA2_Ig alpha-2 chain C region	N205	TPLTANITK	HexNAc(5)Hex(5)Fuc(1)NeuAc(1)
19	SAMP_Serum amyloid P-component	N51	PLQNFTLCFR	HexNAc(4)Hex(5)NeuAc(2)
20	C1QA_Complement C1q subcomponent subunit A	N146	RNPPMGGNVVIFDTVITNQEEPYQNHSGR	HexNAc(4)Hex(5)Fuc(1)NeuAc(1)
21	APOH_Beta-2-glycoprotein 1	N253	LGNWSAMPSCK	HexNAc(3)Hex(4)NeuAc(1)
	APOH_Beta-2-glycoprotein 1	N253	LGNWSAMPSCK	HexNAc(4)Hex(5)Fuc(1)NeuAc(1)
	APOH_Beta-2-glycoprotein 1	N253	LGNWSAMPSCK	HexNAc(4)Hex(5)Fuc(1)NeuAc(2)
	APOH_Beta-2-glycoprotein 1	N253	LGNWSAMPSCK	HexNAc(4)Hex(5)Fuc(2)NeuAc(1)
	APOH_Beta-2-glycoprotein 1	N253	LGNWSAMPSCK	HexNAc(4)Hex(5)NeuAc(1)
	APOH_Beta-2-glycoprotein 1	N253	LGNWSAMPSCK	HexNAc(4)Hex(5)NeuAc(2)
	APOH_Beta-2-glycoprotein 1	N253	LGNWSAMPSCK	HexNAc(4)Hex(6)Fuc(1)
	APOH_Beta-2-glycoprotein 1	N253	LGNWSAMPSCK	HexNAc(4)Hex(6)Fuc(1)NeuAc(1)
	APOH_Beta-2-glycoprotein 1	N253	LGNWSAMPSCK	HexNAc(4)Hex(7)NeuAc(1)
	APOH_Beta-2-glycoprotein 1	N253	LGNWSAMPSCK	HexNAc(5)Hex(6)Fuc(1)NeuAc(3)
	APOH_Beta-2-glycoprotein 1	N253	LGNWSAMPSCK	HexNAc(5)Hex(6)Fuc(2)NeuAc(1)
	APOH_Beta-2-glycoprotein 1	N253	LGNWSAMPSCK	HexNAc(5)Hex(6)NeuAc(1)
	APOH_Beta-2-glycoprotein 1	N253	LGNWSAMPSCK	HexNAc(5)Hex(6)NeuAc(2)
	APOH_Beta-2-glycoprotein 1	N253	LGNWSAMPSCK	HexNAc(6)Hex(7)
	APOH_Beta-2-glycoprotein 1	N253	LGNWSAMPSCK	HexNAc(7)Hex(8)NeuAc(1)
	APOH_Beta-2-glycoprotein 1	N162	PSAGNNSLYR	HexNAc(4)Hex(5)Fuc(1)NeuAc(2)
	APOH_Beta-2-glycoprotein 1	N162	PSAGNNSLYR	HexNAc(4)Hex(5)Fuc(2)NeuAc(1)
	APOH_Beta-2-glycoprotein 1	N162	PSAGNNSLYR	HexNAc(4)Hex(5)NeuAc(2)
	APOH_Beta-2-glycoprotein 1	N162	PSAGNNSLYR	HexNAc(4)Hex(6)NeuAc(1)
	APOH_Beta-2-glycoprotein 1	N162	PSAGNNSLYR	HexNAc(5)Hex(6)Fuc(4)NeuAc(1)
	APOH_Beta-2-glycoprotein 1	N162	PSAGNNSLYR	HexNAc(9)Hex(4)Fuc(1)
	APOH_Beta-2-glycoprotein 1	N162	VYKPSAGNNSLYR	HexNAc(3)Hex(4)NeuAc(1)
	APOH_Beta-2-glycoprotein 1	N162	VYKPSAGNNSLYR	HexNAc(4)Hex(5)Fuc(1)NeuAc(1)
	APOH_Beta-2-glycoprotein 1	N162	VYKPSAGNNSLYR	HexNAc(4)Hex(5)Fuc(1)NeuAc(2)
	APOH_Beta-2-glycoprotein 1	N162	VYKPSAGNNSLYR	HexNAc(4)Hex(5)Fuc(2)NeuAc(1)
	APOH_Beta-2-glycoprotein 1	N162	VYKPSAGNNSLYR	HexNAc(4)Hex(5)NeuAc(1)
	APOH_Beta-2-glycoprotein 1	N162	VYKPSAGNNSLYR	HexNAc(4)Hex(5)NeuAc(2)
	APOH_Beta-2-glycoprotein 1	N162	VYKPSAGNNSLYR	HexNAc(5)Hex(6)Fuc(1)NeuAc(3)
	APOH_Beta-2-glycoprotein 1	N162	VYKPSAGNNSLYR	HexNAc(5)Hex(6)Fuc(2)NeuAc(3)
	APOH_Beta-2-glycoprotein 1	N162	VYKPSAGNNSLYR	HexNAc(5)Hex(6)Fuc(4)NeuAc(1)
	APOH_Beta-2-glycoprotein 1	N162	VYKPSAGNNSLYR	HexNAc(5)Hex(6)NeuAc(2)
	APOH_Beta-2-glycoprotein 1	N162	VYKPSAGNNSLYR	HexNAc(5)Hex(6)NeuAc(3)
	APOH_Beta-2-glycoprotein 1	N162	VYKPSAGNNSLYR	HexNAc(6)Hex(3)Fuc(1)NeuAc(2)
	APOH_Beta-2-glycoprotein 1	N162	VYKPSAGNNSLYR	HexNAc(6)Hex(7)
	APOH_Beta-2-glycoprotein 1	N162	VYKPSAGNNSLYR	HexNAc(7)Hex(8)NeuAc(1)
	APOH_Beta-2-glycoprotein 1	N162	VYKPSAGNNSLYR	HexNAc(8)Hex(5)Fuc(1)
22	A2GL_Leucine-rich alpha-2-glycoprotein	N186	KLPPGLLANFTLLR	HexNAc(4)Hex(5)Fuc(2)NeuAc(1)
	A2GL_Leucine-rich alpha-2-glycoprotein	N186	KLPPGLLANFTLLR	HexNAc(4)Hex(5)NeuAc(1)
	A2GL_Leucine-rich alpha-2-glycoprotein	N186	KLPPGLLANFTLLR	HexNAc(4)Hex(5)NeuAc(2)
	A2GL_Leucine-rich alpha-2-glycoprotein	N186	LPPGLLANFTLLR	HexNAc(3)Hex(4)NeuAc(1)
	A2GL_Leucine-rich alpha-2-glycoprotein	N186	LPPGLLANFTLLR	HexNAc(4)Hex(5)Fuc(2)NeuAc(1)
	A2GL_Leucine-rich alpha-2-glycoprotein	N186	LPPGLLANFTLLR	HexNAc(4)Hex(5)NeuAc(1)
	A2GL_Leucine-rich alpha-2-glycoprotein	N186	LPPGLLANFTLLR	HexNAc(4)Hex(5)NeuAc(2)
	A2GL_Leucine-rich alpha-2-glycoprotein	N325	MFSQNDTR	HexNAc(3)Hex(4)NeuAc(1)
	A2GL_Leucine-rich alpha-2-glycoprotein	N325	MFSQNDTR	HexNAc(4)Hex(5)Fuc(1)NeuAc(2)
	A2GL_Leucine-rich alpha-2-glycoprotein	N325	MFSQNDTR	HexNAc(4)Hex(5)Fuc(2)NeuAc(1)
	A2GL_Leucine-rich alpha-2-glycoprotein	N325	MFSQNDTR	HexNAc(4)Hex(5)NeuAc(2)
	A2GL_Leucine-rich alpha-2-glycoprotein	N325	MFSQNDTR	HexNAc(5)Hex(6)Fuc(1)NeuAc(3)
	A2GL_Leucine-rich alpha-2-glycoprotein	N325	MFSQNDTR	HexNAc(5)Hex(6)Fuc(2)NeuAc(2)
	A2GL_Leucine-rich alpha-2-glycoprotein	N325	MFSQNDTR	HexNAc(5)Hex(6)NeuAc(3)
	A2GL_Leucine-rich alpha-2-glycoprotein	N325	MFSQNDTR	HexNAc(7)Hex(8)Fuc(1)NeuAc(1)
23	FETUA_Alpha-2-HS-glycoprotein	N176	AALAAFNAQNNGSNFQLEEISR	HexNAc(4)Hex(5)Fuc(2)NeuAc(1)
	FETUA_Alpha-2-HS-glycoprotein	N176	AALAAFNAQNNGSNFQLEEISR	HexNAc(4)Hex(5)NeuAc(2)
	FETUA_Alpha-2-HS-glycoprotein	N176	AALAAFNAQNNGSNFQLEEISR	HexNAc(6)Hex(7)Fuc(3)NeuAc(1)
	FETUA_Alpha-2-HS-glycoprotein	N156	KVCQDCPLLAPLNDTR	HexNAc(3)Hex(4)NeuAc(1)
	FETUA_Alpha-2-HS-glycoprotein	N156	KVCQDCPLLAPLNDTR	HexNAc(4)Hex(5)Fuc(1)NeuAc(2)
	FETUA_Alpha-2-HS-glycoprotein	N156	KVCQDCPLLAPLNDTR	HexNAc(4)Hex(5)Fuc(2)NeuAc(1)
	FETUA_Alpha-2-HS-glycoprotein	N156	KVCQDCPLLAPLNDTR	HexNAc(4)Hex(5)NeuAc(1)
	FETUA_Alpha-2-HS-glycoprotein	N156	KVCQDCPLLAPLNDTR	HexNAc(4)Hex(5)NeuAc(2)
	FETUA_Alpha-2-HS-glycoprotein	N156	KVCQDCPLLAPLNDTR	HexNAc(4)Hex(6)Fuc(1)NeuAc(1)
	FETUA_Alpha-2-HS-glycoprotein	N156	KVCQDCPLLAPLNDTR	HexNAc(4)Hex(7)NeuAc(1)
	FETUA_Alpha-2-HS-glycoprotein	N156	KVCQDCPLLAPLNDTR	HexNAc(5)Hex(4)Fuc(1)NeuAc(2)
	FETUA_Alpha-2-HS-glycoprotein	N156	KVCQDCPLLAPLNDTR	HexNAc(5)Hex(5)NeuAc(2)
	FETUA_Alpha-2-HS-glycoprotein	N156	KVCQDCPLLAPLNDTR	HexNAc(5)Hex(6)Fuc(1)NeuAc(3)
	FETUA_Alpha-2-HS-glycoprotein	N156	KVCQDCPLLAPLNDTR	HexNAc(5)Hex(6)NeuAc(3)
	FETUA_Alpha-2-HS-glycoprotein	N156	KVCQDCPLLAPLNDTR	HexNAc(6)Hex(3)Fuc(1)NeuAc(2)
	FETUA_Alpha-2-HS-glycoprotein	N156	KVCQDCPLLAPLNDTR	HexNAc(6)Hex(5)Fuc(1)NeuAc(1)
	FETUA_Alpha-2-HS-glycoprotein	N156	KVCQDCPLLAPLNDTR	HexNAc(6)Hex(6)NeuAc(1)
	FETUA_Alpha-2-HS-glycoprotein	N156	VCQDCPLLAPLNDTR	HexNAc(1)
	FETUA_Alpha-2-HS-glycoprotein	N156	VCQDCPLLAPLNDTR	HexNAc(3)Hex(4)NeuAc(1)
	FETUA_Alpha-2-HS-glycoprotein	N156	VCQDCPLLAPLNDTR	HexNAc(3)Hex(5)Fuc(1)
	FETUA_Alpha-2-HS-glycoprotein	N156	VCQDCPLLAPLNDTR	HexNAc(4)Hex(5)Fuc(1)NeuAc(2)
	FETUA_Alpha-2-HS-glycoprotein	N156	VCQDCPLLAPLNDTR	HexNAc(4)Hex(5)Fuc(2)NeuAc(1)
	FETUA_Alpha-2-HS-glycoprotein	N156	VCQDCPLLAPLNDTR	HexNAc(4)Hex(5)NeuAc(1)
	FETUA_Alpha-2-HS-glycoprotein	N156	VCQDCPLLAPLNDTR	HexNAc(4)Hex(5)NeuAc(2)
	FETUA_Alpha-2-HS-glycoprotein	N156	VCQDCPLLAPLNDTR	HexNAc(4)Hex(6)Fuc(1)
	FETUA_Alpha-2-HS-glycoprotein	N156	VCQDCPLLAPLNDTR	HexNAc(4)Hex(6)Fuc(1)NeuAc(1)
	FETUA_Alpha-2-HS-glycoprotein	N156	VCQDCPLLAPLNDTR	HexNAc(4)Hex(6)NeuAc(1)
	FETUA_Alpha-2-HS-glycoprotein	N156	VCQDCPLLAPLNDTR	HexNAc(4)Hex(7)NeuAc(1)
	FETUA_Alpha-2-HS-glycoprotein	N156	VCQDCPLLAPLNDTR	HexNAc(5)Hex(4)NeuAc(2)
	FETUA_Alpha-2-HS-glycoprotein	N156	VCQDCPLLAPLNDTR	HexNAc(5)Hex(6)Fuc(1)NeuAc(3)
	FETUA_Alpha-2-HS-glycoprotein	N156	VCQDCPLLAPLNDTR	HexNAc(5)Hex(6)Fuc(2)NeuAc(2)
	FETUA_Alpha-2-HS-glycoprotein	N156	VCQDCPLLAPLNDTR	HexNAc(5)Hex(6)Fuc(4)NeuAc(1)
	FETUA_Alpha-2-HS-glycoprotein	N156	VCQDCPLLAPLNDTR	HexNAc(5)Hex(6)NeuAc(3)
	FETUA_Alpha-2-HS-glycoprotein	N156	VCQDCPLLAPLNDTR	HexNAc(5)Hex(7)Fuc(1)NeuAc(2)
	FETUA_Alpha-2-HS-glycoprotein	N156	VCQDCPLLAPLNDTR	HexNAc(6)Hex(6)NeuAc(1)
	FETUA_Alpha-2-HS-glycoprotein	N156	VCQDCPLLAPLNDTR	HexNAc(6)Hex(7)
	FETUA_Alpha-2-HS-glycoprotein	N156	VCQDCPLLAPLNDTR	HexNAc(6)Hex(7)Fuc(1)
	FETUA_Alpha-2-HS-glycoprotein	N156	VCQDCPLLAPLNDTR	HexNAc(7)Hex(8)Fuc(1)
	FETUA_Alpha-2-HS-glycoprotein	N156	VCQDCPLLAPLNDTR	HexNAc(7)Hex(8)NeuAc(1)
	FETUA_Alpha-2-HS-glycoprotein	N156	VCQDCPLLAPLNDTR	HexNAc(8)Hex(5)Fuc(1)
	FETUA_Alpha-2-HS-glycoprotein	N156	VCQDCPLLAPLNDTR	HexNAc(8)Hex(6)
	FETUA_Alpha-2-HS-glycoprotein	N156	VCQDCPLLAPLNDTR	HexNAc(9)Hex(3)Fuc(1)
	FETUA_Alpha-2-HS-glycoprotein	N156	VCQDCPLLAPLNDTR	HexNAc(9)Hex(4)
24	VTDB_Vitamin D-binding protein	N288	LCDNLSTK	HexNAc(4)Hex(5)Fuc(2)NeuAc(1)
25	TRFE_Serotransferrin	N432	CGLVPVLAENYNK	HexNAc(2)Hex(11)
	TRFE_Serotransferrin	N432	CGLVPVLAENYNK	HexNAc(4)Hex(5)Fuc(2)NeuAc(1)
	TRFE_Serotransferrin	N432	CGLVPVLAENYNK	HexNAc(4)Hex(5)NeuAc(2)
	TRFE_Serotransferrin	N432	CGLVPVLAENYNK	HexNAc(5)Hex(5)Fuc(1)NeuAc(1)
	TRFE_Serotransferrin	N432	CGLVPVLAENYNK	HexNAc(5)Hex(6)Fuc(2)NeuAc(1)
	TRFE_Serotransferrin	N432	CGLVPVLAENYNK	HexNAc(9)Hex(3)Fuc(1)
	TRFE_Serotransferrin	N630	QQQHLFGSNVTDCSGNFCLFR	HexNAc(4)Hex(6)Fuc(1)NeuAc(1)
	TRFE_Serotransferrin	N630	QQQHLFGSNVTDCSGNFCLFR	HexNAc(4)Hex(7)NeuAc(1)
26	HEMO_Hemopexin	N453	ALPQPQNVTSLLGCT	HexNAc(4)Hex(5)Fuc(2)NeuAc(1)
	HEMO_Hemopexin	N453	ALPQPQNVTSLLGCT	HexNAc(4)Hex(5)NeuAc(2)
	HEMO_Hemopexin	N453	ALPQPQNVTSLLGCT	HexNAc(5)Hex(6)Fuc(3)NeuAc(1)
	HEMO_Hemopexin	N453	ALPQPQNVTSLLGCTH	HexNAc(1)
	HEMO_Hemopexin	N453	ALPQPQNVTSLLGCTH	HexNAc(2)Hex(11)
	HEMO_Hemopexin	N453	ALPQPQNVTSLLGCTH	HexNAc(3)Hex(3)
	HEMO_Hemopexin	N453	ALPQPQNVTSLLGCTH	HexNAc(3)Hex(4)
	HEMO_Hemopexin	N453	ALPQPQNVTSLLGCTH	HexNAc(3)Hex(4)NeuAc(1)
	HEMO_Hemopexin	N453	ALPQPQNVTSLLGCTH	HexNAc(3)Hex(5)Fuc(1)
	HEMO_Hemopexin	N453	ALPQPQNVTSLLGCTH	HexNAc(4)Hex(4)NeuAc(1)
	HEMO_Hemopexin	N453	ALPQPQNVTSLLGCTH	HexNAc(4)Hex(5)Fuc(1)NeuAc(1)
	HEMO_Hemopexin	N453	ALPQPQNVTSLLGCTH	HexNAc(4)Hex(5)Fuc(1)NeuAc(2)
	HEMO_Hemopexin	N453	ALPQPQNVTSLLGCTH	HexNAc(4)Hex(5)Fuc(2)NeuAc(1)
	HEMO_Hemopexin	N453	ALPQPQNVTSLLGCTH	HexNAc(4)Hex(5)NeuAc(1)
	HEMO_Hemopexin	N453	ALPQPQNVTSLLGCTH	HexNAc(4)Hex(5)NeuAc(2)
	HEMO_Hemopexin	N453	ALPQPQNVTSLLGCTH	HexNAc(4)Hex(6)Fuc(1)NeuAc(1)
	HEMO_Hemopexin	N453	ALPQPQNVTSLLGCTH	HexNAc(4)Hex(6)NeuAc(1)
	HEMO_Hemopexin	N453	ALPQPQNVTSLLGCTH	HexNAc(4)Hex(7)
	HEMO_Hemopexin	N453	ALPQPQNVTSLLGCTH	HexNAc(4)Hex(7)NeuAc(1)
	HEMO_Hemopexin	N453	ALPQPQNVTSLLGCTH	HexNAc(5)Hex(4)NeuAc(1)
	HEMO_Hemopexin	N453	ALPQPQNVTSLLGCTH	HexNAc(5)Hex(4)NeuAc(2)
	HEMO_Hemopexin	N453	ALPQPQNVTSLLGCTH	HexNAc(5)Hex(5)Fuc(1)NeuAc(1)
	HEMO_Hemopexin	N453	ALPQPQNVTSLLGCTH	HexNAc(5)Hex(5)NeuAc(2)
	HEMO_Hemopexin	N453	ALPQPQNVTSLLGCTH	HexNAc(5)Hex(6)Fuc(1)
	HEMO_Hemopexin	N453	ALPQPQNVTSLLGCTH	HexNAc(5)Hex(6)Fuc(1)NeuAc(3)
	HEMO_Hemopexin	N453	ALPQPQNVTSLLGCTH	HexNAc(5)Hex(6)NeuAc(1)
	HEMO_Hemopexin	N453	ALPQPQNVTSLLGCTH	HexNAc(5)Hex(6)NeuAc(2)
	HEMO_Hemopexin	N453	ALPQPQNVTSLLGCTH	HexNAc(5)Hex(6)NeuAc(3)
	HEMO_Hemopexin	N453	ALPQPQNVTSLLGCTH	HexNAc(5)Hex(7)
	HEMO_Hemopexin	N453	ALPQPQNVTSLLGCTH	HexNAc(5)Hex(7)Fuc(1)NeuAc(1)
	HEMO_Hemopexin	N453	ALPQPQNVTSLLGCTH	HexNAc(5)Hex(7)Fuc(1)NeuAc(2)
	HEMO_Hemopexin	N453	ALPQPQNVTSLLGCTH	HexNAc(6)Hex(4)NeuAc(1)
	HEMO_Hemopexin	N453	ALPQPQNVTSLLGCTH	HexNAc(6)Hex(5)Fuc(1)
	HEMO_Hemopexin	N453	ALPQPQNVTSLLGCTH	HexNAc(6)Hex(6)NeuAc(1)
	HEMO_Hemopexin	N453	ALPQPQNVTSLLGCTH	HexNAc(6)Hex(7)
	HEMO_Hemopexin	N453	ALPQPQNVTSLLGCTH	HexNAc(7)Hex(8)NeuAc(1)
	HEMO_Hemopexin	N453	ALPQPQNVTSLLGCTH	HexNAc(8)Hex(4)
	HEMO_Hemopexin	N453	ALPQPQNVTSLLGCTH	HexNAc(8)Hex(5)Fuc(1)
	HEMO_Hemopexin	N453	ALPQPQNVTSLLGCTH	HexNAc(8)Hex(6)
	HEMO_Hemopexin	N453	ALPQPQNVTSLLGCTH	HexNAc(9)Hex(3)Fuc(1)
	HEMO_Hemopexin	N453	ALPQPQNVTSLLGCTH	HexNAc(9)Hex(4)
	HEMO_Hemopexin	N453	ALPQPQNVTSLLGCTH	HexNAc(9)Hex(4)Fuc(1)
	HEMO_Hemopexin	N64	CSDGWSFDATTLDDNGTMLFFK	HexNAc(4)Hex(5)Fuc(2)NeuAc(1)
	HEMO_Hemopexin	N64	CSDGWSFDATTLDDNGTMLFFK	HexNAc(4)Hex(5)NeuAc(2)
	HEMO_Hemopexin	N187	ERSWPAVGNCSSALR	HexNAc(4)Hex(5)Fuc(1)NeuAc(2)
	HEMO_Hemopexin	N187	ERSWPAVGNCSSALR	HexNAc(4)Hex(5)NeuAc(2)
	HEMO_Hemopexin	N187	ERSWPAVGNCSSALR	HexNAc(5)Hex(5)Fuc(1)NeuAc(1)
	HEMO_Hemopexin	N187	ERSWPAVGNCSSALR	HexNAc(5)Hex(7)Fuc(1)NeuAc(1)
	HEMO_Hemopexin	N187	ERSWPAVGNCSSALR	HexNAc(6)Hex(7)
	HEMO_Hemopexin	N246	GHGHRNGTGHGNSTHHGPEYMR	HexNAc(4)Hex(5)Fuc(2)NeuAc(1)
	HEMO_Hemopexin	N246	GHGHRNGTGHGNSTHHGPEYMR	HexNAc(4)Hex(5)NeuAc(2)
	HEMO_Hemopexin	N453	LNAAKALPQPQNVTSLLGCTH	HexNAc(3)Hex(6)Fuc(1)NeuAc(1)
	HEMO_Hemopexin	N453	LNAAKALPQPQNVTSLLGCTH	HexNAc(3)Hex(6)NeuAc(1)
	HEMO_Hemopexin	N453	LNAAKALPQPQNVTSLLGCTH	HexNAc(5)Hex(5)Fuc(1)NeuAc(2)
	HEMO_Hemopexin	N246	NGTGHGNSTHHGPEYMR	HexNAc(3)Hex(3)
	HEMO_Hemopexin	N246	NGTGHGNSTHHGPEYMR	HexNAc(3)Hex(4)NeuAc(1)
	HEMO_Hemopexin	N246	NGTGHGNSTHHGPEYMR	HexNAc(4)Hex(5)Fuc(1)NeuAc(1)
	HEMO_Hemopexin	N246	NGTGHGNSTHHGPEYMR	HexNAc(4)Hex(5)Fuc(1)NeuAc(2)
	HEMO_Hemopexin	N246	NGTGHGNSTHHGPEYMR	HexNAc(4)Hex(5)Fuc(2)NeuAc(1)
	HEMO_Hemopexin	N246	NGTGHGNSTHHGPEYMR	HexNAc(4)Hex(5)NeuAc(1)
	HEMO_Hemopexin	N246	NGTGHGNSTHHGPEYMR	HexNAc(4)Hex(5)NeuAc(2)
	HEMO_Hemopexin	N246	NGTGHGNSTHHGPEYMR	HexNAc(5)Hex(5)Fuc(1)NeuAc(1)
	HEMO_Hemopexin	N246	NGTGHGNSTHHGPEYMR	HexNAc(5)Hex(5)NeuAc(2)
	HEMO_Hemopexin	N246	NGTGHGNSTHHGPEYMR	HexNAc(5)Hex(6)Fuc(1)NeuAc(2)
	HEMO_Hemopexin	N246	NGTGHGNSTHHGPEYMR	HexNAc(5)Hex(6)Fuc(1)NeuAc(3)
	HEMO_Hemopexin	N246	NGTGHGNSTHHGPEYMR	HexNAc(5)Hex(6)Fuc(2)NeuAc(1)
	HEMO_Hemopexin	N246	NGTGHGNSTHHGPEYMR	HexNAc(5)Hex(6)Fuc(2)NeuAc(2)
	HEMO_Hemopexin	N246	NGTGHGNSTHHGPEYMR	HexNAc(5)Hex(6)NeuAc(1)
	HEMO_Hemopexin	N246	NGTGHGNSTHHGPEYMR	HexNAc(5)Hex(6)NeuAc(2)
	HEMO_Hemopexin	N246	NGTGHGNSTHHGPEYMR	HexNAc(5)Hex(6)NeuAc(3)
	HEMO_Hemopexin	N246	NGTGHGNSTHHGPEYMR	HexNAc(6)Hex(7)
	HEMO_Hemopexin	N246	NGTGHGNSTHHGPEYMR	HexNAc(6)Hex(7)NeuAc(2)
	HEMO_Hemopexin	N246	NGTGHGNSTHHGPEYMR	HexNAc(7)Hex(8)NeuAc(1)
	HEMO_Hemopexin	N187	SWPAVGNCSSALR	HexNAc(1)
	HEMO_Hemopexin	N187	SWPAVGNCSSALR	HexNAc(3)Hex(4)
	HEMO_Hemopexin	N187	SWPAVGNCSSALR	HexNAc(3)Hex(4)Fuc(1)
	HEMO_Hemopexin	N187	SWPAVGNCSSALR	HexNAc(3)Hex(4)Fuc(1)NeuAc(1)
	HEMO_Hemopexin	N187	SWPAVGNCSSALR	HexNAc(3)Hex(4)NeuAc(1)
	HEMO_Hemopexin	N187	SWPAVGNCSSALR	HexNAc(3)Hex(5)Fuc(1)
	HEMO_Hemopexin	N187	SWPAVGNCSSALR	HexNAc(3)Hex(6)NeuAc(1)
	HEMO_Hemopexin	N187	SWPAVGNCSSALR	HexNAc(4)Hex(5)Fuc(1)NeuAc(1)
	HEMO_Hemopexin	N187	SWPAVGNCSSALR	HexNAc(4)Hex(5)Fuc(1)NeuAc(2)
	HEMO_Hemopexin	N187	SWPAVGNCSSALR	HexNAc(4)Hex(5)Fuc(2)NeuAc(1)
	HEMO_Hemopexin	N187	SWPAVGNCSSALR	HexNAc(4)Hex(5)NeuAc(1)
	HEMO_Hemopexin	N187	SWPAVGNCSSALR	HexNAc(4)Hex(5)NeuAc(2)
	HEMO_Hemopexin	N187	SWPAVGNCSSALR	HexNAc(4)Hex(6)Fuc(1)
	HEMO_Hemopexin	N187	SWPAVGNCSSALR	HexNAc(4)Hex(6)Fuc(1)NeuAc(1)
	HEMO_Hemopexin	N187	SWPAVGNCSSALR	HexNAc(4)Hex(6)NeuAc(1)
	HEMO_Hemopexin	N187	SWPAVGNCSSALR	HexNAc(4)Hex(7)Fuc(1)
	HEMO_Hemopexin	N187	SWPAVGNCSSALR	HexNAc(4)Hex(7)NeuAc(1)
	HEMO_Hemopexin	N187	SWPAVGNCSSALR	HexNAc(5)Hex(4)NeuAc(2)
	HEMO_Hemopexin	N187	SWPAVGNCSSALR	HexNAc(5)Hex(5)Fuc(1)NeuAc(1)
	HEMO_Hemopexin	N187	SWPAVGNCSSALR	HexNAc(5)Hex(5)NeuAc(1)
	HEMO_Hemopexin	N187	SWPAVGNCSSALR	HexNAc(5)Hex(6)Fuc(1)NeuAc(3)
	HEMO_Hemopexin	N187	SWPAVGNCSSALR	HexNAc(5)Hex(6)Fuc(2)NeuAc(1)
	HEMO_Hemopexin	N187	SWPAVGNCSSALR	HexNAc(5)Hex(6)Fuc(2)NeuAc(2)
	HEMO_Hemopexin	N187	SWPAVGNCSSALR	HexNAc(5)Hex(6)Fuc(2)NeuAc(3)
	HEMO_Hemopexin	N187	SWPAVGNCSSALR	HexNAc(5)Hex(6)Fuc(4)NeuAc(1)
	HEMO_Hemopexin	N187	SWPAVGNCSSALR	HexNAc(5)Hex(6)NeuAc(1)
	HEMO_Hemopexin	N187	SWPAVGNCSSALR	HexNAc(5)Hex(6)NeuAc(2)
	HEMO_Hemopexin	N187	SWPAVGNCSSALR	HexNAc(5)Hex(6)NeuAc(3)
	HEMO_Hemopexin	N187	SWPAVGNCSSALR	HexNAc(5)Hex(7)Fuc(1)
	HEMO_Hemopexin	N187	SWPAVGNCSSALR	HexNAc(5)Hex(7)Fuc(1)NeuAc(1)
	HEMO_Hemopexin	N187	SWPAVGNCSSALR	HexNAc(5)Hex(7)Fuc(1)NeuAc(2)
	HEMO_Hemopexin	N187	SWPAVGNCSSALR	HexNAc(6)Hex(6)Fuc(1)NeuAc(1)
	HEMO_Hemopexin	N187	SWPAVGNCSSALR	HexNAc(6)Hex(6)NeuAc(2)
	HEMO_Hemopexin	N187	SWPAVGNCSSALR	HexNAc(6)Hex(7)
	HEMO_Hemopexin	N187	SWPAVGNCSSALR	HexNAc(6)Hex(7)Fuc(1)
	HEMO_Hemopexin	N187	SWPAVGNCSSALR	HexNAc(6)Hex(8)NeuAc(1)
	HEMO_Hemopexin	N187	SWPAVGNCSSALR	HexNAc(7)Hex(8)NeuAc(1)
	HEMO_Hemopexin	N187	SWPAVGNCSSALR	HexNAc(8)Hex(5)
27	KLKB1_Plasma kallikrein	N127	GVNFNVSK	HexNAc(4)Hex(5)Fuc(2)NeuAc(1)
	KLKB1_Plasma kallikrein	N127	GVNFNVSK	HexNAc(4)Hex(5)NeuAc(2)
	KLKB1_Plasma kallikrein	N453	IYSGILNLSDITK	HexNAc(4)Hex(5)NeuAc(2)
	KLKB1_Plasma kallikrein	N494	LQAPLNYTEFQK	HexNAc(4)Hex(5)Fuc(2)NeuAc(1)
	KLKB1_Plasma kallikrein	N494	LQAPLNYTEFQK	HexNAc(4)Hex(5)NeuAc(2)
28	VTNC_Vitronectin	N169	NGSLFAFR	HexNAc(2)Hex(3)
	VTNC_Vitronectin	N169	NGSLFAFR	HexNAc(2)Hex(4)
	VTNC_Vitronectin	N169	NGSLFAFR	HexNAc(3)Hex(4)
	VTNC_Vitronectin	N169	NGSLFAFR	HexNAc(3)Hex(4)NeuAc(1)
	VTNC_Vitronectin	N169	NGSLFAFR	HexNAc(3)Hex(5)
	VTNC_Vitronectin	N169	NGSLFAFR	HexNAc(3)Hex(5)NeuAc(1)
	VTNC_Vitronectin	N169	NGSLFAFR	HexNAc(3)Hex(6)NeuAc(1)
	VTNC_Vitronectin	N169	NGSLFAFR	HexNAc(4)Hex(5)Fuc(1)NeuAc(1)
	VTNC_Vitronectin	N169	NGSLFAFR	HexNAc(4)Hex(5)Fuc(1)NeuAc(2)
	VTNC_Vitronectin	N169	NGSLFAFR	HexNAc(4)Hex(5)Fuc(2)NeuAc(1)
	VTNC_Vitronectin	N169	NGSLFAFR	HexNAc(4)Hex(5)NeuAc(1)
	VTNC_Vitronectin	N169	NGSLFAFR	HexNAc(4)Hex(5)NeuAc(2)
	VTNC_Vitronectin	N169	NGSLFAFR	HexNAc(5)Hex(6)Fuc(1)NeuAc(3)
	VTNC_Vitronectin	N169	NGSLFAFR	HexNAc(5)Hex(6)Fuc(2)NeuAc(2)
	VTNC_Vitronectin	N169	NGSLFAFR	HexNAc(5)Hex(6)NeuAc(2)
	VTNC_Vitronectin	N169	NGSLFAFR	HexNAc(5)Hex(6)NeuAc(3)
	VTNC_Vitronectin	N169	NGSLFAFR	HexNAc(7)Hex(8)NeuAc(1)
	VTNC_Vitronectin	N169	NGSLFAFRGQYCYELDEK	HexNAc(5)Hex(5)NeuAc(2)
	VTNC_Vitronectin	N86	NNATVHEQVGGPSLTSDLQAQSK	HexNAc(4)Hex(5)NeuAc(2)
29	PROC_Vitamin K-dependent protein C	N290	EVFVHPNYSK	HexNAc(4)Hex(5)Fuc(2)NeuAc(1)
	PROC_Vitamin K-dependent protein C	N290	EVFVHPNYSK	HexNAc(4)Hex(5)NeuAc(2)
	PROC_Vitamin K-dependent protein C	N290	EVFVHPNYSK	HexNAc(5)Hex(6)NeuAc(3)
	PROC_Vitamin K-dependent protein C	N355	RNRTFVLNFIK	HexNAc(5)Hex(5)NeuAc(2)
30	APOB_Apolipoprotein B-100	N1523	FNSSYLQGTNQITGR	HexNAc(4)Hex(5)NeuAc(1)
	APOB_Apolipoprotein B-100	N3411	FVEGSHNSTVSLTTK	HexNAc(2)Hex(5)
	APOB_Apolipoprotein B-100	N3411	FVEGSHNSTVSLTTK	HexNAc(3)Hex(4)NeuAc(1)
	APOB_Apolipoprotein B-100	N3411	FVEGSHNSTVSLTTK	HexNAc(3)Hex(5)
	APOB_Apolipoprotein B-100	N3411	FVEGSHNSTVSLTTK	HexNAc(3)Hex(5)NeuAc(1)
	APOB_Apolipoprotein B-100	N3411	FVEGSHNSTVSLTTK	HexNAc(3)Hex(6)
	APOB_Apolipoprotein B-100	N3411	FVEGSHNSTVSLTTK	HexNAc(4)Hex(4)NeuAc(1)
	APOB_Apolipoprotein B-100	N3411	FVEGSHNSTVSLTTK	HexNAc(4)Hex(5)
	APOB_Apolipoprotein B-100	N3411	FVEGSHNSTVSLTTK	HexNAc(4)Hex(5)NeuAc(1)
	APOB_Apolipoprotein B-100	N3465	YDFNSSMLYSTAK	HexNAc(4)Hex(5)NeuAc(1)
31	A1BG_Alpha-1B-glycoprotein	N44	PLANVTLTCQAHLETPDFQLFK	HexNAc(5)Hex(4)Fuc(1)NeuAc(1)
32	SHBG_Sex hormone-binding globulin	N380	LDVDQALNR	HexNAc(3)Hex(4)NeuAc(1)
	SHBG_Sex hormone-binding globulin	N380	LDVDQALNR	HexNAc(4)Hex(5)Fuc(2)NeuAc(1)
	SHBG_Sex hormone-binding globulin	N380	LDVDQALNR	HexNAc(4)Hex(5)NeuAc(2)
	SHBG_Sex hormone-binding globulin	N396	SHEIWTHSCPQSPGNGTDASH	HexNAc(4)Hex(5)Fuc(2)NeuAc(1)
	SHBG_Sex hormone-binding globulin	N396	SHEIWTHSCPQSPGNGTDASH	HexNAc(4)Hex(5)NeuAc(2)
33	IC1_Plasma protease C1 inhibitor	N25	ASSNPNATSSSSQDPESLQDR	HexNAc(5)Hex(9)Fuc(1)
	IC1_Plasma protease C1 inhibitor	N25	ASSNPNATSSSSQDPESLQDR	HexNAc(8)Hex(7)
	IC1_Plasma protease C1 inhibitor	N238	DTFVNASR	HexNAc(3)Hex(4)NeuAc(1)
	IC1_Plasma protease C1 inhibitor	N238	DTFVNASR	HexNAc(4)Hex(5)Fuc(1)NeuAc(2)
	IC1_Plasma protease C1 inhibitor	N238	DTFVNASR	HexNAc(4)Hex(5)Fuc(2)NeuAc(1)
	IC1_Plasma protease C1 inhibitor	N238	DTFVNASR	HexNAc(4)Hex(5)NeuAc(1)
	IC1_Plasma protease C1 inhibitor	N238	DTFVNASR	HexNAc(4)Hex(5)NeuAc(2)
	IC1_Plasma protease C1 inhibitor	N238	DTFVNASR	HexNAc(5)Hex(6)Fuc(1)NeuAc(3)
	IC1_Plasma protease C1 inhibitor	N238	DTFVNASR	HexNAc(5)Hex(6)Fuc(2)NeuAc(2)
	IC1_Plasma protease C1 inhibitor	N238	DTFVNASR	HexNAc(5)Hex(6)NeuAc(3)
	IC1_Plasma protease C1 inhibitor	N238	DTFVNASR	HexNAc(6)Hex(7)
	IC1_Plasma protease C1 inhibitor	N253	VLSNNSDANLELINTWVAK	HexNAc(4)Hex(5)Fuc(1)NeuAc(2)
	IC1_Plasma protease C1 inhibitor	N253	VLSNNSDANLELINTWVAK	HexNAc(4)Hex(5)Fuc(2)NeuAc(1)
	IC1_Plasma protease C1 inhibitor	N253	VLSNNSDANLELINTWVAK	HexNAc(4)Hex(5)NeuAc(2)
	IC1_Plasma protease C1 inhibitor	N253	VLSNNSDANLELINTWVAK	HexNAc(5)Hex(6)Fuc(1)NeuAc(3)
	IC1_Plasma protease C1 inhibitor	N253	VLSNNSDANLELINTWVAK	HexNAc(5)Hex(6)NeuAc(3)
34	CFAI_Complement factor I	N103	FLNNGTCTAEGK	HexNAc(4)Hex(5)Fuc(2)NeuAc(1)
	CFAI_Complement factor I	N103	FLNNGTCTAEGK	HexNAc(4)Hex(5)NeuAc(1)
	CFAI_Complement factor I	N103	FLNNGTCTAEGK	HexNAc(4)Hex(5)NeuAc(2)
	CFAI_Complement factor I	N494	LISNCSK	HexNAc(4)Hex(5)Fuc(2)NeuAc(1)
	CFAI_Complement factor I	N494	LISNCSK	HexNAc(4)Hex(5)NeuAc(1)
	CFAI_Complement factor I	N494	LISNCSK	HexNAc(4)Hex(5)NeuAc(2)
	CFAI_Complement factor I	N70	NGTAVCATNR	HexNAc(4)Hex(5)Fuc(2)NeuAc(1)
	CFAI_Complement factor I	N70	NGTAVCATNR	HexNAc(4)Hex(5)NeuAc(1)
	CFAI_Complement factor I	N70	NGTAVCATNR	HexNAc(4)Hex(5)NeuAc(2)
35	THBG_Thyroxine-binding globulin	N36	VTACHSSQPNATLYK	HexNAc(1)
	THBG_Thyroxine-binding globulin	N36	VTACHSSQPNATLYK	HexNAc(4)Hex(5)Fuc(1)NeuAc(2)
	THBG_Thyroxine-binding globulin	N36	VTACHSSQPNATLYK	HexNAc(4)Hex(5)Fuc(2)NeuAc(1)
	THBG_Thyroxine-binding globulin	N36	VTACHSSQPNATLYK	HexNAc(4)Hex(5)NeuAc(1)
	THBG_Thyroxine-binding globulin	N36	VTACHSSQPNATLYK	HexNAc(4)Hex(5)NeuAc(2)
	THBG_Thyroxine-binding globulin	N36	VTACHSSQPNATLYK	HexNAc(6)Hex(7)
36	HEP2_Heparin cofactor 2	N188	DFVNASSK	HexNAc(3)Hex(4)NeuAc(1)
	HEP2_Heparin cofactor 2	N188	DFVNASSK	HexNAc(4)Hex(5)Fuc(1)NeuAc(2)
	HEP2_Heparin cofactor 2	N188	DFVNASSK	HexNAc(4)Hex(5)Fuc(2)NeuAc(1)
	HEP2_Heparin cofactor 2	N188	DFVNASSK	HexNAc(4)Hex(5)NeuAc(1)
	HEP2_Heparin cofactor 2	N188	DFVNASSK	HexNAc(4)Hex(5)NeuAc(2)
	HEP2_Heparin cofactor 2	N188	DFVNASSK	HexNAc(5)Hex(6)Fuc(2)NeuAc(2)
	HEP2_Heparin cofactor 2	N49	NLSMPLLPADFHK	HexNAc(3)Hex(4)NeuAc(1)
	HEP2_Heparin cofactor 2	N49	NLSMPLLPADFHK	HexNAc(3)Hex(5)Fuc(1)
	HEP2_Heparin cofactor 2	N49	NLSMPLLPADFHK	HexNAc(4)Hex(5)Fuc(1)NeuAc(2)
	HEP2_Heparin cofactor 2	N49	NLSMPLLPADFHK	HexNAc(4)Hex(5)Fuc(2)NeuAc(1)
	HEP2_Heparin cofactor 2	N49	NLSMPLLPADFHK	HexNAc(4)Hex(5)NeuAc(1)
	HEP2_Heparin cofactor 2	N49	NLSMPLLPADFHK	HexNAc(4)Hex(5)NeuAc(2)
	HEP2_Heparin cofactor 2	N49	NLSMPLLPADFHK	HexNAc(4)Hex(7)NeuAc(1)
	HEP2_Heparin cofactor 2	N49	NLSMPLLPADFHK	HexNAc(5)Hex(6)Fuc(1)NeuAc(3)
	HEP2_Heparin cofactor 2	N49	NLSMPLLPADFHK	HexNAc(5)Hex(6)Fuc(4)NeuAc(1)
	HEP2_Heparin cofactor 2	N49	NLSMPLLPADFHK	HexNAc(5)Hex(6)NeuAc(3)
	HEP2_Heparin cofactor 2	N49	NLSMPLLPADFHK	HexNAc(6)Hex(7)
	HEP2_Heparin cofactor 2	N49	NLSMPLLPADFHK	HexNAc(7)Hex(8)NeuAc(1)
37	CHLE_Cholinesterase	N369	DNNSIITR	HexNAc(4)Hex(5)Fuc(2)NeuAc(1)
	CHLE_Cholinesterase	N369	DNNSIITR	HexNAc(4)Hex(5)NeuAc(1)
	CHLE_Cholinesterase	N369	DNNSIITR	HexNAc(4)Hex(5)NeuAc(2)
	CHLE_Cholinesterase	N284	ENETEIIK	HexNAc(3)Hex(4)NeuAc(1)
	CHLE_Cholinesterase	N284	ENETEIIK	HexNAc(3)Hex(5)NeuAc(1)
	CHLE_Cholinesterase	N284	ENETEIIK	HexNAc(3)Hex(6)NeuAc(1)
	CHLE_Cholinesterase	N284	ENETEIIK	HexNAc(4)Hex(5)Fuc(2)NeuAc(1)
	CHLE_Cholinesterase	N284	ENETEIIK	HexNAc(4)Hex(5)NeuAc(1)
	CHLE_Cholinesterase	N284	ENETEIIK	HexNAc(4)Hex(5)NeuAc(2)
	CHLE_Cholinesterase	N284	ENETEIIK	HexNAc(5)Hex(6)Fuc(2)NeuAc(2)
	CHLE_Cholinesterase	N269	NR	HexNAc(5)Hex(7)Fuc(1)NeuAc(2)
	CHLE_Cholinesterase	N85	WSDIWNATK	HexNAc(4)Hex(5)Fuc(2)NeuAc(1)
	CHLE_Cholinesterase	N85	WSDIWNATK	HexNAc(4)Hex(5)NeuAc(1)
	CHLE_Cholinesterase	N85	WSDIWNATK	HexNAc(4)Hex(5)NeuAc(2)
	CHLE_Cholinesterase	N85	WSDIWNATK	HexNAc(5)Hex(6)Fuc(2)NeuAc(2)
	CHLE_Cholinesterase	N85	WSDIWNATK	HexNAc(5)Hex(6)NeuAc(3)
38	CO2_Complement C2	N621	QSVPAHFVALNGSK	HexNAc(2)Hex(4)Fuc(1)
	CO2_Complement C2	N621	QSVPAHFVALNGSK	HexNAc(2)Hex(5)
	CO2_Complement C2	N621	QSVPAHFVALNGSK	HexNAc(2)Hex(5)Fuc(1)
	CO2_Complement C2	N621	QSVPAHFVALNGSK	HexNAc(2)Hex(6)
	CO2_Complement C2	N621	QSVPAHFVALNGSK	HexNAc(2)Hex(7)
	CO2_Complement C2	N621	QSVPAHFVALNGSK	HexNAc(2)Hex(8)
	CO2_Complement C2	N621	QSVPAHFVALNGSK	HexNAc(3)Hex(4)NeuAc(1)
	CO2_Complement C2	N621	QSVPAHFVALNGSK	HexNAc(3)Hex(5)NeuAc(1)
	CO2_Complement C2	N621	QSVPAHFVALNGSK	HexNAc(3)Hex(6)
	CO2_Complement C2	N621	QSVPAHFVALNGSK	HexNAc(3)Hex(6)NeuAc(1)
	CO2_Complement C2	N621	QSVPAHFVALNGSK	HexNAc(4)Hex(5)NeuAc(1)
	CO2_Complement C2	N651	TMFPNLTDVR	HexNAc(3)Hex(4)NeuAc(1)
	CO2_Complement C2	N651	TMFPNLTDVR	HexNAc(4)Hex(5)Fuc(1)NeuAc(2)
	CO2_Complement C2	N651	TMFPNLTDVR	HexNAc(4)Hex(5)Fuc(2)NeuAc(1)
	CO2_Complement C2	N651	TMFPNLTDVR	HexNAc(4)Hex(5)NeuAc(1)
	CO2_Complement C2	N651	TMFPNLTDVR	HexNAc(4)Hex(5)NeuAc(2)
	CO2_Complement C2	N651	TMFPNLTDVR	HexNAc(5)Hex(6)Fuc(1)NeuAc(3)
	CO2_Complement C2	N651	TMFPNLTDVR	HexNAc(5)Hex(6)NeuAc(3)
	CO2_Complement C2	N651	TMFPNLTDVR	HexNAc(6)Hex(7)
39	SAP_Prosaposin	N215	TNSTFVQALVEHVK	HexNAc(2)Hex(2)Fuc(1)
40	CBG_Corticosteroid-binding globulin	N96	AQLLQGLGFNLTER	HexNAc(4)Hex(5)Fuc(2)NeuAc(1)
	CBG_Corticosteroid-binding globulin	N96	AQLLQGLGFNLTER	HexNAc(4)Hex(5)NeuAc(2)
41	CFAH_Complement factor H	N882	IPCSQPPQIEHGTINSSR	HexNAc(4)Hex(5)Fuc(2)NeuAc(1)
	CFAH_Complement factor H	N882	IPCSQPPQIEHGTINSSR	HexNAc(4)Hex(5)NeuAc(1)
	CFAH_Complement factor H	N882	IPCSQPPQIEHGTINSSR	HexNAc(4)Hex(5)NeuAc(2)
	CFAH_Complement factor H	N911	ISEENETTCYMGK	HexNAc(4)Hex(5)NeuAc(2)
	CFAH_Complement factor H	N1029	MDGASNVTCINSR	HexNAc(4)Hex(5)Fuc(2)NeuAc(1)
	CFAH_Complement factor H	N1029	MDGASNVTCINSR	HexNAc(4)Hex(5)NeuAc(2)
42	CLUS_Clusterin	N86	EDALNETR	HexNAc(4)Hex(5)NeuAc(2)
	CLUS_Clusterin	N86	EDALNETR	HexNAc(5)Hex(6)Fuc(1)NeuAc(3)
	CLUS_Clusterin	N86	EDALNETR	HexNAc(5)Hex(6)Fuc(2)NeuAc(2)
	CLUS_Clusterin	N86	EDALNETR	HexNAc(5)Hex(6)NeuAc(3)
	CLUS_Clusterin	N86	EDALNETR	HexNAc(7)Hex(8)NeuAc(1)
	CLUS_Clusterin	N291	HNSTGCLR	HexNAc(3)Hex(4)NeuAc(1)
	CLUS_Clusterin	N291	HNSTGCLR	HexNAc(4)Hex(5)Fuc(2)NeuAc(1)
	CLUS_Clusterin	N291	HNSTGCLR	HexNAc(4)Hex(5)NeuAc(2)
	CLUS_Clusterin	N291	HNSTGCLR	HexNAc(5)Hex(6)Fuc(2)NeuAc(2)
	CLUS_Clusterin	N291	HNSTGCLR	HexNAc(5)Hex(6)NeuAc(2)
	CLUS_Clusterin	N291	HNSTGCLR	HexNAc(5)Hex(6)NeuAc(3)
	CLUS_Clusterin	N86	KEDALNETR	HexNAc(4)Hex(5)Fuc(2)NeuAc(1)
	CLUS_Clusterin	N86	KEDALNETR	HexNAc(4)Hex(5)NeuAc(2)
	CLUS_Clusterin	N86	KEDALNETR	HexNAc(5)Hex(6)Fuc(2)NeuAc(2)
	CLUS_Clusterin	N86	KEDALNETR	HexNAc(5)Hex(6)NeuAc(3)
	CLUS_Clusterin	N86	KEDALNETR	HexNAc(7)Hex(8)NeuAc(1)
	CLUS_Clusterin	N86	KKEDALNETR	HexNAc(4)Hex(5)NeuAc(1)
	CLUS_Clusterin	N86	KKEDALNETR	HexNAc(4)Hex(5)NeuAc(2)
	CLUS_Clusterin	N86	KKEDALNETR	HexNAc(5)Hex(6)Fuc(1)NeuAc(3)
	CLUS_Clusterin	N86	KKEDALNETR	HexNAc(5)Hex(6)NeuAc(3)
	CLUS_Clusterin	N374	LANLTQGEDQYYLR	HexNAc(4)Hex(5)Fuc(1)NeuAc(2)
	CLUS_Clusterin	N374	LANLTQGEDQYYLR	HexNAc(4)Hex(5)Fuc(2)NeuAc(1)
	CLUS_Clusterin	N374	LANLTQGEDQYYLR	HexNAc(4)Hex(5)NeuAc(2)
	CLUS_Clusterin	N374	LANLTQGEDQYYLR	HexNAc(5)Hex(6)Fuc(1)NeuAc(3)
	CLUS_Clusterin	N374	LANLTQGEDQYYLR	HexNAc(5)Hex(6)Fuc(4)NeuAc(1)
	CLUS_Clusterin	N374	LANLTQGEDQYYLR	HexNAc(5)Hex(6)NeuAc(3)
	CLUS_Clusterin	N374	LANLTQGEDQYYLR	HexNAc(6)Hex(7)
	CLUS_Clusterin	N374	LANLTQGEDQYYLR	HexNAc(7)Hex(8)NeuAc(1)
43	LAMP1_Lysosome-associated membrane glycoprotein 1	N261	LLNINPNK	HexNAc(4)Hex(5)Fuc(2)NeuAc(1)
	LAMP1_Lysosome-associated membrane glycoprotein 1	N261	LLNINPNK	HexNAc(4)Hex(5)NeuAc(2)
44	FA5_Coagulation factor V	N297	VSAITLVSATSTTANMTVGPEGK	HexNAc(2)Hex(8)
	FA5_Coagulation factor V	N297	VSAITLVSATSTTANMTVGPEGK	HexNAc(2)Hex(9)
45	LAMP2_Lysosome-associated membrane glycoprotein 2	N356	VQPFNVTQGK	HexNAc(4)Hex(5)NeuAc(1)
	LAMP2_Lysosome-associated membrane glycoprotein 2	N356	VQPFNVTQGK	HexNAc(4)Hex(5)NeuAc(2)
46	CO6_Complement component C6	N324	VLNFTTK	HexNAc(4)Hex(5)Fuc(2)NeuAc(1)
47	ITIH2_Inter-alpha-trypsin inhibitor heavy chain H2	N118	GAFISNFSMTVDGK	HexNAc(4)Hex(5)Fuc(2)NeuAc(1)
	ITIH2_Inter-alpha-trypsin inhibitor heavy chain H2	N118	GAFISNFSMTVDGK	HexNAc(4)Hex(5)NeuAc(2)
48	PZP_Pregnancy zone protein	N246	VNITVCGEYTYGK	HexNAc(5)Hex(5)NeuAc(2)
49	CPN2_Carboxypeptidase N subunit 2	N74	AFGSNPNLTK	HexNAc(4)Hex(5)Fuc(2)NeuAc(1)
	CPN2_Carboxypeptidase N subunit 2	N74	AFGSNPNLTK	HexNAc(4)Hex(5)NeuAc(2)
	CPN2_Carboxypeptidase N subunit 2	N74	AFGSNPNLTK	HexNAc(5)Hex(6)Fuc(1)NeuAc(3)
	CPN2_Carboxypeptidase N subunit 2	N74	AFGSNPNLTK	HexNAc(5)Hex(6)Fuc(2)NeuAc(1)
	CPN2_Carboxypeptidase N subunit 2	N74	AFGSNPNLTK	HexNAc(5)Hex(6)Fuc(2)NeuAc(2)
	CPN2_Carboxypeptidase N subunit 2	N74	AFGSNPNLTK	HexNAc(5)Hex(6)NeuAc(2)
	CPN2_Carboxypeptidase N subunit 2	N74	AFGSNPNLTK	HexNAc(5)Hex(6)NeuAc(3)
50	PROZ_Vitamin K-dependent protein Z	N306	NGTDLGNSLTTR	HexNAc(4)Hex(5)Fuc(2)NeuAc(1)
	PROZ_Vitamin K-dependent protein Z	N306	NGTDLGNSLTTR	HexNAc(4)Hex(5)NeuAc(2)
	PROZ_Vitamin K-dependent protein Z	N225	NITVK	HexNAc(4)Hex(5)Fuc(2)NeuAc(1)
	PROZ_Vitamin K-dependent protein Z	N225	NITVK	HexNAc(4)Hex(5)NeuAc(2)
	PROZ_Vitamin K-dependent protein Z	N233	TYFNR	HexNAc(4)Hex(5)NeuAc(2)
51	ZA2G_Zinc-alpha-2-glycoprotein	N109	AREDIFMETLKDIVEYYNDSNGSHVLQGR	HexNAc(4)Hex(5)NeuAc(2)	N112?	NOR6-1
	ZA2G_Zinc-alpha-2-glycoprotein	N109	AREDIFMETLKDIVEYYNDSNGSHVLQGR	HexNAc(6)Hex(7)
	ZA2G_Zinc-alpha-2-glycoprotein	N112	DIVEYYNDSNGSHVLQGR	HexNAc(4)Hex(5)Fuc(1)NeuAc(2)
	ZA2G_Zinc-alpha-2-glycoprotein	N112	DIVEYYNDSNGSHVLQGR	HexNAc(4)Hex(5)NeuAc(2)	N109?
52	PON1_Serum paraoxonase/arylesterase 1	N253	HANWTLTPLK	HexNAc(4)Hex(5)Fuc(2)NeuAc(1)
	PON1_Serum paraoxonase/arylesterase 1	N253	HANWTLTPLK	HexNAc(4)Hex(5)NeuAc(2)
53	KAIN_Kallistatin	N157	FLNDTMAVYEAK	HexNAc(4)Hex(5)Fuc(2)NeuAc(1)
	KAIN_Kallistatin	N157	FLNDTMAVYEAK	HexNAc(4)Hex(5)NeuAc(2)
	KAIN_Kallistatin	N157	FLNDTMAVYEAK	HexNAc(5)Hex(6)Fuc(2)NeuAc(2)
	KAIN_Kallistatin	N157	FLNDTMAVYEAK	HexNAc(5)Hex(6)NeuAc(3)
54	CADH5_Cadherin-5	N61	DWIWNQMHIDEEKNTSLPHHVGK	HexNAc(4)Hex(5)Fuc(1)NeuAc(2)
55	ALS_Insulin-like growth factor-binding protein complex acid labile subunit	N64	NLTR	HexNAc(7)Hex(8)Fuc(1)NeuAc(1)
56	BTD_Biotinidase	N119	DVQIIVFPEDGIHGFNFTR	HexNAc(4)Hex(5)NeuAc(2)
	BTD_Biotinidase	N150	FNDTEVLQR	HexNAc(3)Hex(4)NeuAc(1)
	BTD_Biotinidase	N150	FNDTEVLQR	HexNAc(4)Hex(5)Fuc(1)NeuAc(2)
	BTD_Biotinidase	N150	FNDTEVLQR	HexNAc(4)Hex(5)Fuc(2)NeuAc(1)
	BTD_Biotinidase	N150	FNDTEVLQR	HexNAc(4)Hex(5)NeuAc(2)
	BTD_Biotinidase	N150	FNDTEVLQR	HexNAc(5)Hex(6)Fuc(2)NeuAc(2)
	BTD_Biotinidase	N150	FNDTEVLQR	HexNAc(5)Hex(6)NeuAc(3)
	BTD_Biotinidase	N349	NPVGLIGAENATGETDPSHSK	HexNAc(4)Hex(5)NeuAc(2)
	BTD_Biotinidase	N349	NPVGLIGAENATGETDPSHSK	HexNAc(5)Hex(6)Fuc(1)NeuAc(3)
	BTD_Biotinidase	N349	NPVGLIGAENATGETDPSHSK	HexNAc(5)Hex(6)NeuAc(3)
	BTD_Biotinidase	N349	NPVGLIGAENATGETDPSHSK	HexNAc(7)Hex(8)NeuAc(1)
57	AFAM_Afamin	N33	DIENFNSTQK	HexNAc(3)Hex(4)NeuAc(1)
	AFAM_Afamin	N33	DIENFNSTQK	HexNAc(4)Hex(5)Fuc(1)NeuAc(2)
	AFAM_Afamin	N33	DIENFNSTQK	HexNAc(4)Hex(5)Fuc(2)NeuAc(1)
	AFAM_Afamin	N33	DIENFNSTQK	HexNAc(4)Hex(5)NeuAc(1)
	AFAM_Afamin	N33	DIENFNSTQK	HexNAc(4)Hex(5)NeuAc(2)
	AFAM_Afamin	N33	DIENFNSTQK	HexNAc(5)Hex(6)NeuAc(3)
	AFAM_Afamin	N33	DIENFNSTQK	HexNAc(7)Hex(8)NeuAc(1)
	AFAM_Afamin	N402	FNETTEK	HexNAc(4)Hex(5)Fuc(2)NeuAc(1)
	AFAM_Afamin	N402	FNETTEK	HexNAc(4)Hex(5)NeuAc(2)
	AFAM_Afamin	N109	HNFSHCCSK	HexNAc(4)Hex(5)Fuc(2)NeuAc(1)
	AFAM_Afamin	N109	HNFSHCCSK	HexNAc(4)Hex(5)NeuAc(1)
	AFAM_Afamin	N109	HNFSHCCSK	HexNAc(4)Hex(5)NeuAc(2)
	AFAM_Afamin	N109	ICAMEGLPQKHNFSHCCSK	HexNAc(4)Hex(5)NeuAc(2)
	AFAM_Afamin	N402	YAEDKFNETTEK	HexNAc(4)Hex(5)Fuc(1)NeuAc(2)
	AFAM_Afamin	N402	YAEDKFNETTEK	HexNAc(4)Hex(5)Fuc(2)NeuAc(1)
	AFAM_Afamin	N402	YAEDKFNETTEK	HexNAc(4)Hex(5)NeuAc(1)
	AFAM_Afamin	N402	YAEDKFNETTEK	HexNAc(4)Hex(5)NeuAc(2)
	AFAM_Afamin	N402	YAEDKFNETTEK	HexNAc(5)Hex(6)NeuAc(3)
	AFAM_Afamin	N402	YAEDKFNETTEK	HexNAc(7)Hex(8)Fuc(1)
	AFAM_Afamin	N402	YAEDKFNETTEK	HexNAc(7)Hex(8)NeuAc(1)
58	MASP1_Mannan-binding lectin serine protease 1	N178	FGYILHTDNR	HexNAc(4)Hex(5)Fuc(2)NeuAc(1)
59	SEPP1_Selenoprotein P	N83	EGYSNISYIVVNHQGISSR	HexNAc(4)Hex(5)Fuc(2)NeuAc(1)
60	LUM_Lumican	N127	KLHINHNNLTESVGPLPK	HexNAc(3)Hex(4)Fuc(1)
	LUM_Lumican	N127	KLHINHNNLTESVGPLPK	HexNAc(4)Hex(4)Fuc(1)
	LUM_Lumican	N127	KLHINHNNLTESVGPLPK	HexNAc(4)Hex(5)Fuc(1)
	LUM_Lumican	N127	KLHINHNNLTESVGPLPK	HexNAc(4)Hex(5)Fuc(1)NeuAc(1)
	LUM_Lumican	N127	KLHINHNNLTESVGPLPK	HexNAc(4)Hex(5)Fuc(1)NeuAc(2)
	LUM_Lumican	N127	KLHINHNNLTESVGPLPK	HexNAc(4)Hex(6)Fuc(1)NeuAc(1)
	LUM_Lumican	N127	KLHINHNNLTESVGPLPK	HexNAc(5)Hex(4)Fuc(1)
	LUM_Lumican	N127	KLHINHNNLTESVGPLPK	HexNAc(5)Hex(5)Fuc(1)
	LUM_Lumican	N127	KLHINHNNLTESVGPLPK	HexNAc(5)Hex(6)Fuc(1)
	LUM_Lumican	N127	KLHINHNNLTESVGPLPK	HexNAc(5)Hex(6)Fuc(1)NeuAc(1)
	LUM_Lumican	N127	KLHINHNNLTESVGPLPK	HexNAc(5)Hex(6)Fuc(1)NeuAc(2)
	LUM_Lumican	N127	KLHINHNNLTESVGPLPK	HexNAc(5)Hex(6)Fuc(2)NeuAc(1)
	LUM_Lumican	N127	KLHINHNNLTESVGPLPK	HexNAc(5)Hex(6)Fuc(3)NeuAc(1)
	LUM_Lumican	N127	KLHINHNNLTESVGPLPK	HexNAc(5)Hex(6)NeuAc(1)
	LUM_Lumican	N127	KLHINHNNLTESVGPLPK	HexNAc(5)Hex(7)Fuc(1)NeuAc(1)
	LUM_Lumican	N127	KLHINHNNLTESVGPLPK	HexNAc(6)Hex(6)Fuc(1)NeuAc(1)
	LUM_Lumican	N127	KLHINHNNLTESVGPLPK	HexNAc(6)Hex(7)
	LUM_Lumican	N127	KLHINHNNLTESVGPLPK	HexNAc(6)Hex(7)Fuc(1)NeuAc(1)
	LUM_Lumican	N127	KLHINHNNLTESVGPLPK	HexNAc(6)Hex(7)Fuc(1)NeuAc(2)
	LUM_Lumican	N127	KLHINHNNLTESVGPLPK	HexNAc(6)Hex(7)Fuc(2)NeuAc(4)
	LUM_Lumican	N127	KLHINHNNLTESVGPLPK	HexNAc(6)Hex(7)Fuc(3)NeuAc(1)
	LUM_Lumican	N127	KLHINHNNLTESVGPLPK	HexNAc(7)Hex(8)Fuc(1)NeuAc(1)
	LUM_Lumican	N127	KLHINHNNLTESVGPLPK	HexNAc(7)Hex(8)Fuc(1)NeuAc(2)
	LUM_Lumican	N127	KLHINHNNLTESVGPLPK	HexNAc(8)Hex(9)
	LUM_Lumican	N127	LHINHNNLTESVGPLPK	HexNAc(3)Hex(4)Fuc(1)
	LUM_Lumican	N127	LHINHNNLTESVGPLPK	HexNAc(4)Hex(5)Fuc(1)
	LUM_Lumican	N127	LHINHNNLTESVGPLPK	HexNAc(4)Hex(5)Fuc(1)NeuAc(1)
	LUM_Lumican	N127	LHINHNNLTESVGPLPK	HexNAc(4)Hex(5)Fuc(1)NeuAc(2)
	LUM_Lumican	N127	LHINHNNLTESVGPLPK	HexNAc(4)Hex(6)NeuAc(1)
	LUM_Lumican	N127	LHINHNNLTESVGPLPK	HexNAc(5)Hex(5)Fuc(1)
	LUM_Lumican	N127	LHINHNNLTESVGPLPK	HexNAc(5)Hex(5)Fuc(1)NeuAc(1)
	LUM_Lumican	N127	LHINHNNLTESVGPLPK	HexNAc(5)Hex(6)Fuc(1)
	LUM_Lumican	N127	LHINHNNLTESVGPLPK	HexNAc(5)Hex(6)Fuc(1)NeuAc(1)
	LUM_Lumican	N127	LHINHNNLTESVGPLPK	HexNAc(5)Hex(6)Fuc(1)NeuAc(2)
	LUM_Lumican	N127	LHINHNNLTESVGPLPK	HexNAc(5)Hex(6)Fuc(2)NeuAc(3)
	LUM_Lumican	N127	LHINHNNLTESVGPLPK	HexNAc(5)Hex(6)Fuc(3)NeuAc(1)
	LUM_Lumican	N127	LHINHNNLTESVGPLPK	HexNAc(5)Hex(6)Fuc(4)NeuAc(1)
	LUM_Lumican	N127	LHINHNNLTESVGPLPK	HexNAc(5)Hex(6)NeuAc(2)
	LUM_Lumican	N127	LHINHNNLTESVGPLPK	HexNAc(5)Hex(8)Fuc(1)
	LUM_Lumican	N127	LHINHNNLTESVGPLPK	HexNAc(6)Hex(5)Fuc(1)NeuAc(3)
	LUM_Lumican	N127	LHINHNNLTESVGPLPK	HexNAc(6)Hex(7)
	LUM_Lumican	N127	LHINHNNLTESVGPLPK	HexNAc(6)Hex(7)Fuc(1)
	LUM_Lumican	N127	LHINHNNLTESVGPLPK	HexNAc(6)Hex(7)Fuc(1)NeuAc(1)
	LUM_Lumican	N127	LHINHNNLTESVGPLPK	HexNAc(6)Hex(7)Fuc(1)NeuAc(2)
	LUM_Lumican	N127	LHINHNNLTESVGPLPK	HexNAc(6)Hex(7)Fuc(2)NeuAc(3)
	LUM_Lumican	N127	LHINHNNLTESVGPLPK	HexNAc(6)Hex(7)Fuc(2)NeuAc(4)
	LUM_Lumican	N127	LHINHNNLTESVGPLPK	HexNAc(6)Hex(7)Fuc(3)NeuAc(1)
	LUM_Lumican	N127	LHINHNNLTESVGPLPK	HexNAc(6)Hex(7)Fuc(4)NeuAc(1)
	LUM_Lumican	N127	LHINHNNLTESVGPLPK	HexNAc(6)Hex(8)NeuAc(1)
	LUM_Lumican	N127	LHINHNNLTESVGPLPK	HexNAc(7)Hex(8)Fuc(1)
	LUM_Lumican	N127	LHINHNNLTESVGPLPK	HexNAc(7)Hex(8)Fuc(1)NeuAc(1)
	LUM_Lumican	N127	LHINHNNLTESVGPLPK	HexNAc(7)Hex(8)Fuc(1)NeuAc(2)
	LUM_Lumican	N127	LHINHNNLTESVGPLPK	HexNAc(9)Hex(10)
61	CRIS3_Cysteine-rich secretory protein 3	N239	ASCNCSNSIY	HexNAc(4)Hex(5)Fuc(2)NeuAc(1)
62	PHLD_Phosphatidylinositol-glycan-specific phospholipase D	N659	LGTSLSSGHVLMNGTLK	HexNAc(4)Hex(5)NeuAc(1)
63	NGAL_Neutrophil gelatinase-associated lipocalin	N85	SYNVTSVLFR	HexNAc(4)Hex(5)Fuc(2)NeuAc(1)
64	HGFA_Hepatocyte growth factor activator	N290	CFLGNGTGYR	HexNAc(4)Hex(5)NeuAc(2)
65	LRP1_Prolow-density lipoprotein receptor-related protein 1	N3089	MHLNGSNVQVLHR	HexNAc(4)Hex(5)Fuc(1)NeuAc(1)
	LRP1_Prolow-density lipoprotein receptor-related protein 1	N1511	WTGHNVTVVQR	HexNAc(4)Hex(5)Fuc(1)
66	VASN_Vasorin	N117	LHEITNETFR	HexNAc(4)Hex(5)Fuc(1)NeuAc(2)
	VASN_Vasorin	N117	LHEITNETFR	HexNAc(4)Hex(5)Fuc(2)NeuAc(1)
	VASN_Vasorin	N117	LHEITNETFR	HexNAc(6)Hex(7)
67	MEGF8_Multiple epidermal growth factor-like domains protein 8	N421	VNSTELFHVDR	HexNAc(2)Hex(9)
68	C1RL_Complement C1r subcomponent-like protein	N296	KNQSVNVFLGHTAIDEMLK	HexNAc(4)Hex(5)Fuc(1)NeuAc(2)
	C1RL_Complement C1r subcomponent-like protein	N296	KNQSVNVFLGHTAIDEMLK	HexNAc(4)Hex(5)NeuAc(2)
	C1RL_Complement C1r subcomponent-like protein	N242	PVTPIAQNQTTLGSSR	HexNAc(4)Hex(5)Fuc(1)NeuAc(2)
	C1RL_Complement C1r subcomponent-like protein	N242	PVTPIAQNQTTLGSSR	HexNAc(4)Hex(5)Fuc(2)NeuAc(1)
	C1RL_Complement C1r subcomponent-like protein	N242	PVTPIAQNQTTLGSSR	HexNAc(4)Hex(5)NeuAc(2)
69	FETUB_Fetuin-B	N136	VLYLAAYNCTLR	HexNAc(4)Hex(5)NeuAc(1)
	FETUB_Fetuin-B	N136	VLYLAAYNCTLR	HexNAc(4)Hex(5)NeuAc(2)
	FETUB_Fetuin-B	N136	VLYLAAYNCTLRPVSK	HexNAc(4)Hex(5)Fuc(2)NeuAc(1)
70	ZPI_Protein Z-dependent protease inhibitor	N180	ETFFNLSK	HexNAc(4)Hex(5)NeuAc(2)
	ZPI_Protein Z-dependent protease inhibitor	N180	ETFFNLSK	HexNAc(5)Hex(6)Fuc(2)NeuAc(2)
71	K1107_Uncharacterized protein KIAA1107	N37	CIAFIVDNFSK	HexNAc(4)Hex(5)Fuc(1)NeuAc(2)
	K1107_Uncharacterized protein KIAA1107	N37	CIAFIVDNFSK	HexNAc(4)Hex(5)NeuAc(2)
	K1107_Uncharacterized protein KIAA1107	N37	CIAFIVDNFSK	HexNAc(5)Hex(6)Fuc(1)NeuAc(3)
	K1107_Uncharacterized protein KIAA1107	N37	CIAFIVDNFSK	HexNAc(5)Hex(6)NeuAc(3)
	K1107_Uncharacterized protein KIAA1107	N37	CIAFIVDNFSK	HexNAc(6)Hex(7)Fuc(1)NeuAc(1)
72	MA2B2_Epididymis-specific alpha-mannosidase	N675	NMTAQNYTYAIR	HexNAc(5)Hex(6)NeuAc(3)
73	FCGBP_IgGFc-binding protein	N4145	VVTVAALGTNISIHK	HexNAc(4)Hex(5)NeuAc(1)
	FCGBP_IgGFc-binding protein	N1743	VVTVAALGTNISIHKDEIGK	HexNAc(4)Hex(5)NeuAc(1)
74	C163A_Scavenger receptor cysteine-rich type 1 protein M130	N1027	EDAAVNCTDISVQK	HexNAc(4)Hex(5)NeuAc(1)
75	CNDP1_Beta-Ala-His dipeptidase	N382	LVPHMNVSAVEK	HexNAc(4)Hex(5)Fuc(2)NeuAc(1)
	CNDP1_Beta-Ala-His dipeptidase	N382	LVPHMNVSAVEK	HexNAc(4)Hex(5)NeuAc(2)
	CNDP1_Beta-Ala-His dipeptidase	N382	LVPHMNVSAVEK	HexNAc(5)Hex(6)NeuAc(3)
76	PGRP2_N-acetylmuramoyl-L-alanine amidase	N367	LEPVHLQLQCMSQEQLAQVAANATK	HexNAc(4)Hex(5)NeuAc(2)
	PGRP2_N-acetylmuramoyl-L-alanine amidase	N367	LEPVHLQLQCMSQEQLAQVAANATK	HexNAc(4)Hex(7)NeuAc(1)
77	BST1_ADP-ribosyl cyclase/cyclic ADP-ribose hydrolase 2	N192	DSSGVIHVMLNGSEPTGAYPIK	HexNAc(2)Hex(6)
78	MMRN1_Multimerin-1	N97	NQTLTSTEK	HexNAc(4)Hex(7)NeuAc(1)
79	HABP2_Hyaluronan-binding protein 2	N207	MNR	HexNAc(6)Hex(5)Fuc(1)NeuAc(3)
80	ECM1_Extracellular matrix protein 1	N444	HIPGLIHNMTAR	HexNAc(4)Hex(5)Fuc(1)NeuAc(2)
81	PRG4_Proteoglycan 4	N1159	NGTLVAFR	HexNAc(2)Hex(5)
