# Supplementary material for: Large Scale Screening and Quantitative Analysis of Site-Specific N-Glycopeptides from Human Serum in Early Alzheimer’s Disease Using LC-HCD-PRM-MS
Source: J Proteomics Bioinform. Author manuscript; Available in PMC 2023 Jun 23. (PMC10289803)
Supplement: STable2 [file NIHMS1855164-supplement-STable2.xlsx]

## Sheet: Sheet2
	Name of glycoproteins	No. of theory. N-Glycosites(uniprot)	No.of glycosites detected	No.of glycopeptides detected	Miscleavage	Theory N-glycosites
1	NCAP_Nucleoprotein	N	1	2
2	ATRN_Attractin	26	12	41		N213,N237,N242,N253,N264,N300,N325,N362,N383,N416,N428,N575,N623,N731,N863,N914,N923,N986,N1043,N1054,N1073,N1082,N1198,N1206,N1250,N1259
3	VNN1_Pantetheinase	6	2	3		N38,N130,N200,N283,N315,N353
4	CO4A_Complement C4-A	4	1	1		N226,N862,N1328,N1391
5	CO4B_Complement C4-B	4	1	2		N226,N862,N1244,N1328,N1391
6	CERU_Ceruloplasmin	6	3	20		N138,N358,N397,N588,N762,N926
7	THRB_Prothrombin	3	3	22	1	N121,N143,N416
8	HPT_Haptoglobin	4	2	14		N184,N207,N211,N241
9	FA12_Coagulation factor XII	2	2	4		N249,N433
10	CFAB_Complement factor B	5	2	2		N122,N142,N285,N291,N378
11	ANT3_Antithrombin-III	4	2	7	3	N128,N167,N187,N224
12	A1AT_Alpha-1-antitrypsin	3	1	2		N70,N107,N271
13	AACT_Alpha-1-antichymotrypsin	6	3	11	4	N33,N93,N106,N127,N186,N271
14	ANGT_Angiotensinogen	4	1	1		N47,N170,N304,N328
15	CO3_Complement C3	3	2	5		N85,N939,N1617
16	KNG1_Kininogen-1	4	4	35		N48,N169,N205,N294
17	IGJ_Immunoglobulin J chain	1	1	1		N71
18	IGHA2_Ig alpha-2 chain C region	5	1	2		N47,N92,N131,N205,N327
19	SAMP_Serum amyloid P-component	1	1	1		N51
20	C1QA_Complement C1q subcomponent subunit A	1	1	1		N146
21	APOH_Beta-2-glycoprotein 1	4	2	32	4	N162,N183,N193,N253
22	A2GL_Leucine-rich alpha-2-glycoprotein	4	2	12	3	N79,N186,N269,N325
23	FETUA_Alpha-2-HS-glycoprotein	2	2	34	9	N156,N176
24	VTDB_Vitamin D-binding protein	N	1	1
25	TRFE_Serotransferrin	3	2	8		N432,N491,N630
26	HEMO_Hemopexin	5	4	102	9	N64,N187,N240,N246,N453
27	KLKB1_Plasma kallikrein	5	3	5		N127,N308,N396,N453,N494
28	VTNC_Vitronectin	3	2	19		N86,N169,N242
29	PROC_Vitamin K-dependent protein C	4	2	4		N139,N290,N355,N371
30	APOB_Apolipoprotein B-100	19	3	10		N34,N185,N983,N1368,N1377,N1523,N2239,N2560,N2779,N2982,N3101,N3224,N3336,N3358,N3411,N3465,N3895,N4237,N4431
31	A1BG_Alpha-1B-glycoprotein	4	1	1		N44,N179,N363,N371
32	SHBG_Sex hormone-binding globulin	2	2	5		N380,N396
33	IC1_Plasma protease C1 inhibitor	7	3	16		N25,N69,N81,N238,N253,N272,N352
34	CFAI_Complement factor I	6	3	9		N70,N103,N177,N464,N494,N536
35	THBG_Thyroxine-binding globulin	5	1	6		N36,N99,N116,N165,N253
36	HEP2_Heparin cofactor 2	3	2	18		N49,N188,N387
37	CHLE_Cholinesterase	10	4	16		N45,N85,N134,N269,N284,N369,N483,N509,N513,N514
38	CO2_Complement C2	8	2	19		N29,N112,N290,N333,N467,N471,N621,N651
39	SAP_Prosaposin	5	1	1		N80,N101,N215,N332,N426
40	CBG_Corticosteroid-binding globulin	6	1	2		N31,N96,N176,N260,N330,N369
41	CFAH_Complement factor H	9	3	6		N217,N529,N718,N802,N822,N882,N911,N1029,N1095
42	CLUS_Clusterin	6	3	21	7	N86,N103,N145,N291,N354,N374
43	LAMP1_Lysosome-associated membrane glycoprotein 1	18	1	2		N37,N45,N62,N76,N84,N103,N107,N121,N130,N165,N181,N223,N228,N241,N249,N261,N293,N322
44	FA5_Coagulation factor V	26	1	2		N51,N55,N239,N297,N382,N460,N468,N554,N741,N752,N760,N776,N782,N821,N938,N977,N1074,N1083,N1103,N1106,N1479,N1499,N1559,N1703,N2010,N2209
45	LAMP2_Lysosome-associated membrane glycoprotein 2	16	1	2		N32,N38,N49,N58,N75,N101,N123,N179,N229,N242,N257,N275,N300,N307,N317,N356
46	CO6_Complement component C6	2	1	1		N324,N855
47	ITIH2_Inter-alpha-trypsin inhibitor heavy chain H2	2	1	2		N118,N445
48	PZP_Pregnancy zone protein	10	1	1		N54,N69,N246,N392,N406,N753,N875,N932,N997,N1430
49	CPN2_Carboxypeptidase N subunit 2	8	1	7		N74,N111,N119,N228,N266,N348,N359,N518
50	PROZ_Vitamin K-dependent protein Z	5	3	5		N99,N225,N233,N306,N332
51	ZA2G_Zinc-alpha-2-glycoprotein	4	2	4		N109,N112,N128,N259
52	PON1_Serum paraoxonase/arylesterase 1	3	1	2		N253,N270,N324
53	KAIN_Kallistatin	4	1	4		N33,N108,N157,N238
54	CADH5_Cadherin-5	7	1	1		N61,N112,N157,N362,N442,N523,N535
55	ALS_Insulin-like growth factor-binding protein complex acid labile subunit	6	1	1		N64,N85,N96,N368,N515,N580
56	BTD_Biotinidase	6	3	11		N119,N150,N203,N349,N402,N489
57	AFAM_Afamin	5	3	19	1	N33,N109,N383,N402,N488
58	MASP1_Mannan-binding lectin serine protease 1	4	1	1		N49,N178,N385,N407
59	SEPP1_Selenoprotein P	6	1	1		N46,N83,N119,N128,N174,N338
60	LUM_Lumican	4	1	37	16	N88,N127,N160,N252
61	CRIS3_Cysteine-rich secretory protein 3	1	1	1		N239
62	PHLD_Phosphatidylinositol-glycan-specific phospholipase D	10	1	1		N94,N271,N292,N307,N321,N501,N568,N591,N604,N659
63	NGAL_Neutrophil gelatinase-associated lipocalin	1	1	1		N85
64	HGFA_Hepatocyte growth factor activator	4	1	1		N48,N290,N468,N546
65	LRP1_Prolow-density lipoprotein receptor-related protein 1	52	2	2		N114,N136,N185,N239,N274,N357,N446,N729,N928,N1050,N1154,N1155,N1195,N1218,N1511,N1558,N1575,N1616,N1645,N1723,N1733,N1763,N1825,N1933,N1995,N2048,N2117,N2127,N2472,N2502,N2521,N2539,N2601,N2620,N2638,N2815,N2905,N3048,N3089,N3264,N3333,N3488,N3662,N3788,N3839,N3953,N4075,N4125,N4179,N4278,N4279,N4364
66	VASN_Vasorin	5	1	3		N101,N117,N273,N500,N528
67	MEGF8_Multiple epidermal growth factor-like domains protein 8	6	1	1		N50,N217,N1048,N1271,N2066,N2229
68	C1RL_Complement C1r subcomponent-like protein	5	2	5		N147,N166,N242,N296,N363
69	FETUB_Fetuin-B	3	1	3		N37,N136,N182
70	ZPI_Protein Z-dependent protease inhibitor	4	1	2		N36,N180,N197,N295
71	K1107_Uncharacterized protein KIAA1107	N	1	5
72	MA2B2_Epididymis-specific alpha-mannosidase	12	1	1		N226,N249,N294,N336,N516,N608,N670,N675,N748,N808,N812,N890
73	FCGBP_IgGFc-binding protein	9	2	2		N75,N91,N1317,N1743,N2138,N2518,N3719,N4145,N4540
74	C163A_Scavenger receptor cysteine-rich type 1 protein M130	4	1	1		N105,N140,N767,N1027
75	CNDP1_Beta-Ala-His dipeptidase	2	1	3		N322,N382
76	PGRP2_N-acetylmuramoyl-L-alanine amidase	3	1	2		N77,N367,N485
77	BST1_ADP-ribosyl cyclase/cyclic ADP-ribose hydrolase 2	4	1	1		N66,N95,N148,N192
78	MMRN1_Multimerin-1	23	1	1		N21,N97,N114,N120,N136,N344,N431,N507,N541,N576,N618,N680,N729,N783,N816,N828,N840,N921,N933,N942,N981,N1020,N1075
79	HABP2_Hyaluronan-binding protein 2	2	1	1		N54,N207
80	ECM1_Extracellular matrix protein 1	3	1	1		N354,N444,N530
81	PRG4_Proteoglycan 4	2	1	1		N206,N1159
		sum	144	666	57
