# Supplementary material for: Large Scale Screening and Quantitative Analysis of Site-Specific N-Glycopeptides from Human Serum in Early Alzheimer’s Disease Using LC-HCD-PRM-MS
Source: J Proteomics Bioinform. Author manuscript; Available in PMC 2023 Jun 23. (PMC10289803)
Supplement: STable3 [file NIHMS1855164-supplement-STable3.xlsx]

## Sheet: MCI-fraction3
Table S3. N-glycopeptides identified in each fraction in the pooled MCI samples
Fraction 3
			AD_MCI_F3_1.byspec2 (%)	AD_MCI_F3_2.byspec2 (%)
Protein\nname	Sequence\n(unformatted)	Glycans
sp|O75882|ATRN_HUMAN Attractin OS=Homo sapiens GN=ATRN PE=1 SV=2	DLDMFINASK	HexNAc(4)Hex(5)Fuc(2)NeuAc(1)	0.00471
sp|O75882|ATRN_HUMAN Attractin OS=Homo sapiens GN=ATRN PE=1 SV=2	DLDMFINASK	HexNAc(4)Hex(5)NeuAc(2)		0.0167
sp|O75882|ATRN_HUMAN Attractin OS=Homo sapiens GN=ATRN PE=1 SV=2	EWLPLNR	HexNAc(4)Hex(5)Fuc(1)NeuAc(2)	0.0282
sp|O75882|ATRN_HUMAN Attractin OS=Homo sapiens GN=ATRN PE=1 SV=2	EWLPLNR	HexNAc(4)Hex(5)Fuc(2)NeuAc(1)		0.0264
sp|O75882|ATRN_HUMAN Attractin OS=Homo sapiens GN=ATRN PE=1 SV=2	EWLPLNR	HexNAc(4)Hex(5)NeuAc(2)	0.405	0.548
sp|O75882|ATRN_HUMAN Attractin OS=Homo sapiens GN=ATRN PE=1 SV=2	EWLPLNR	HexNAc(5)Hex(6)NeuAc(3)		0.0106
sp|O75882|ATRN_HUMAN Attractin OS=Homo sapiens GN=ATRN PE=1 SV=2	NHSCSEGQISIFR	HexNAc(4)Hex(5)Fuc(1)NeuAc(1)	0.0814
sp|O75882|ATRN_HUMAN Attractin OS=Homo sapiens GN=ATRN PE=1 SV=2	NHSCSEGQISIFR	HexNAc(4)Hex(5)Fuc(1)NeuAc(2)		0.0989
sp|O75882|ATRN_HUMAN Attractin OS=Homo sapiens GN=ATRN PE=1 SV=2	NHSCSEGQISIFR	HexNAc(4)Hex(5)NeuAc(2)	1.38	1.69
sp|O75882|ATRN_HUMAN Attractin OS=Homo sapiens GN=ATRN PE=1 SV=2	NHSCSEGQISIFR	HexNAc(6)Hex(7)	0.0333
sp|P0C0L4|CO4A_HUMAN Complement C4-A OS=Homo sapiens GN=C4A PE=1 SV=2	GLNVTLSSTGR	HexNAc(4)Hex(5)NeuAc(2)	0.15
sp|P0C0L5|CO4B_HUMAN Complement C4-B OS=Homo sapiens GN=C4B PE=1 SV=2	GLNVTLSSTGR	HexNAc(4)Hex(5)NeuAc(2)		0.295
sp|P00450|CERU_HUMAN Ceruloplasmin OS=Homo sapiens GN=CP PE=1 SV=1	ELHHLQEQNVSNAFLDK	HexNAc(3)Hex(4)NeuAc(1)		0.00512
sp|P00450|CERU_HUMAN Ceruloplasmin OS=Homo sapiens GN=CP PE=1 SV=1	ELHHLQEQNVSNAFLDK	HexNAc(4)Hex(5)Fuc(1)NeuAc(2)	0.497	0.485
sp|P00450|CERU_HUMAN Ceruloplasmin OS=Homo sapiens GN=CP PE=1 SV=1	ELHHLQEQNVSNAFLDK	HexNAc(4)Hex(5)Fuc(2)NeuAc(1)	0.184
sp|P00450|CERU_HUMAN Ceruloplasmin OS=Homo sapiens GN=CP PE=1 SV=1	ELHHLQEQNVSNAFLDK	HexNAc(4)Hex(5)NeuAc(2)	1.55	1.58
sp|P00450|CERU_HUMAN Ceruloplasmin OS=Homo sapiens GN=CP PE=1 SV=1	ELHHLQEQNVSNAFLDK	HexNAc(5)Hex(6)Fuc(1)NeuAc(3)	0.131	0.264
sp|P00450|CERU_HUMAN Ceruloplasmin OS=Homo sapiens GN=CP PE=1 SV=1	ELHHLQEQNVSNAFLDK	HexNAc(5)Hex(6)NeuAc(3)	0.197	0.301
sp|P00450|CERU_HUMAN Ceruloplasmin OS=Homo sapiens GN=CP PE=1 SV=1	ELHHLQEQNVSNAFLDK	HexNAc(7)Hex(8)NeuAc(1)	0.0646
sp|P00450|CERU_HUMAN Ceruloplasmin OS=Homo sapiens GN=CP PE=1 SV=1	ENLTAPGSDSAVFFEQGTTR	HexNAc(4)Hex(5)Fuc(2)NeuAc(1)	0.00306	0.0309
sp|P00450|CERU_HUMAN Ceruloplasmin OS=Homo sapiens GN=CP PE=1 SV=1	ENLTAPGSDSAVFFEQGTTR	HexNAc(4)Hex(5)NeuAc(2)		0.028
sp|P00734|THRB_HUMAN Prothrombin OS=Homo sapiens GN=F2 PE=1 SV=2	GHVNITR	HexNAc(4)Hex(5)Fuc(2)NeuAc(1)		0.0248
sp|P00734|THRB_HUMAN Prothrombin OS=Homo sapiens GN=F2 PE=1 SV=2	GHVNITR	HexNAc(4)Hex(5)NeuAc(2)	0.329	0.28
sp|P00734|THRB_HUMAN Prothrombin OS=Homo sapiens GN=F2 PE=1 SV=2	YPHKPEINSTTHPGADLQENFCR	HexNAc(4)Hex(5)Fuc(1)NeuAc(2)	0.0321
sp|P00734|THRB_HUMAN Prothrombin OS=Homo sapiens GN=F2 PE=1 SV=2	YPHKPEINSTTHPGADLQENFCR	HexNAc(4)Hex(5)Fuc(2)NeuAc(1)	0.12	1.61
sp|P00734|THRB_HUMAN Prothrombin OS=Homo sapiens GN=F2 PE=1 SV=2	YPHKPEINSTTHPGADLQENFCR	HexNAc(4)Hex(5)NeuAc(2)	1.13	3.4
sp|P00748|FA12_HUMAN Coagulation factor XII OS=Homo sapiens GN=F12 PE=1 SV=3	RNHSCEPCQTLAVR	HexNAc(4)Hex(5)NeuAc(2)		0.0365
sp|P01008|ANT3_HUMAN Antithrombin-III OS=Homo sapiens GN=SERPINC1 PE=1 SV=1	AAINKWVSNKTEGR	HexNAc(4)Hex(5)Fuc(2)NeuAc(1)	0.0223
sp|P01008|ANT3_HUMAN Antithrombin-III OS=Homo sapiens GN=SERPINC1 PE=1 SV=1	WVSNK	HexNAc(4)Hex(5)NeuAc(2)	0.0266	0.0557
sp|P01042|KNG1_HUMAN Kininogen-1 OS=Homo sapiens GN=KNG1 PE=1 SV=2	ITYSIVQTNCSK	HexNAc(3)Hex(4)NeuAc(1)	0.01
sp|P01042|KNG1_HUMAN Kininogen-1 OS=Homo sapiens GN=KNG1 PE=1 SV=2	ITYSIVQTNCSK	HexNAc(4)Hex(5)Fuc(1)NeuAc(2)		0.0189
sp|P01042|KNG1_HUMAN Kininogen-1 OS=Homo sapiens GN=KNG1 PE=1 SV=2	ITYSIVQTNCSK	HexNAc(4)Hex(5)NeuAc(2)	1.71	1.89
sp|P01042|KNG1_HUMAN Kininogen-1 OS=Homo sapiens GN=KNG1 PE=1 SV=2	ITYSIVQTNCSK	HexNAc(5)Hex(6)Fuc(1)NeuAc(2)
sp|P01042|KNG1_HUMAN Kininogen-1 OS=Homo sapiens GN=KNG1 PE=1 SV=2	ITYSIVQTNCSK	HexNAc(5)Hex(6)Fuc(1)NeuAc(3)	0.68	0.971
sp|P01042|KNG1_HUMAN Kininogen-1 OS=Homo sapiens GN=KNG1 PE=1 SV=2	ITYSIVQTNCSK	HexNAc(5)Hex(6)Fuc(2)NeuAc(1)	0.00723
sp|P01042|KNG1_HUMAN Kininogen-1 OS=Homo sapiens GN=KNG1 PE=1 SV=2	ITYSIVQTNCSK	HexNAc(5)Hex(6)NeuAc(3)	1.39	1.94
sp|P01042|KNG1_HUMAN Kininogen-1 OS=Homo sapiens GN=KNG1 PE=1 SV=2	ITYSIVQTNCSK	HexNAc(5)Hex(7)Fuc(1)NeuAc(2)	0.151	0.193
sp|P01042|KNG1_HUMAN Kininogen-1 OS=Homo sapiens GN=KNG1 PE=1 SV=2	ITYSIVQTNCSK	HexNAc(7)Hex(8)NeuAc(1)	0.111
sp|P01042|KNG1_HUMAN Kininogen-1 OS=Homo sapiens GN=KNG1 PE=1 SV=2	ITYSIVQTNCSK	HexNAc(9)Hex(4)		0.315
sp|P01042|KNG1_HUMAN Kininogen-1 OS=Homo sapiens GN=KNG1 PE=1 SV=2	LNAENNATFYFK	HexNAc(4)Hex(5)Fuc(2)NeuAc(1)		0.0108
sp|P01042|KNG1_HUMAN Kininogen-1 OS=Homo sapiens GN=KNG1 PE=1 SV=2	LNAENNATFYFK	HexNAc(4)Hex(5)NeuAc(2)		0.0427
sp|P01042|KNG1_HUMAN Kininogen-1 OS=Homo sapiens GN=KNG1 PE=1 SV=2	YNSQNQSNNQFVLYR	HexNAc(4)Hex(5)Fuc(1)NeuAc(2)	0.0239	0.0351
sp|P01042|KNG1_HUMAN Kininogen-1 OS=Homo sapiens GN=KNG1 PE=1 SV=2	YNSQNQSNNQFVLYR	HexNAc(4)Hex(5)Fuc(2)NeuAc(1)	0.0197	0.0398
sp|P01042|KNG1_HUMAN Kininogen-1 OS=Homo sapiens GN=KNG1 PE=1 SV=2	YNSQNQSNNQFVLYR	HexNAc(4)Hex(5)NeuAc(2)	0.478	0.546
sp|P01042|KNG1_HUMAN Kininogen-1 OS=Homo sapiens GN=KNG1 PE=1 SV=2	YNSQNQSNNQFVLYR	HexNAc(5)Hex(6)Fuc(1)NeuAc(3)		0.0188
sp|P01042|KNG1_HUMAN Kininogen-1 OS=Homo sapiens GN=KNG1 PE=1 SV=2	YNSQNQSNNQFVLYR	HexNAc(5)Hex(6)Fuc(4)NeuAc(1)	0.0146
sp|P01042|KNG1_HUMAN Kininogen-1 OS=Homo sapiens GN=KNG1 PE=1 SV=2	YNSQNQSNNQFVLYR	HexNAc(5)Hex(6)NeuAc(3)	0.0392	0.0447
sp|P02749|APOH_HUMAN Beta-2-glycoprotein 1 OS=Homo sapiens GN=APOH PE=1 SV=3	LGNWSAMPSCK	HexNAc(4)Hex(5)Fuc(2)NeuAc(1)		0.283
sp|P02749|APOH_HUMAN Beta-2-glycoprotein 1 OS=Homo sapiens GN=APOH PE=1 SV=3	LGNWSAMPSCK	HexNAc(4)Hex(5)NeuAc(2)	0.314	0.344
sp|P02749|APOH_HUMAN Beta-2-glycoprotein 1 OS=Homo sapiens GN=APOH PE=1 SV=3	PSAGNNSLYR	HexNAc(9)Hex(4)Fuc(1)	0.189
sp|P02749|APOH_HUMAN Beta-2-glycoprotein 1 OS=Homo sapiens GN=APOH PE=1 SV=3	VYKPSAGNNSLYR	HexNAc(3)Hex(4)NeuAc(1)		0.194
sp|P02749|APOH_HUMAN Beta-2-glycoprotein 1 OS=Homo sapiens GN=APOH PE=1 SV=3	VYKPSAGNNSLYR	HexNAc(4)Hex(5)Fuc(1)NeuAc(1)	0.219	0.145
sp|P02749|APOH_HUMAN Beta-2-glycoprotein 1 OS=Homo sapiens GN=APOH PE=1 SV=3	VYKPSAGNNSLYR	HexNAc(4)Hex(5)Fuc(1)NeuAc(2)	6.03	6.11
sp|P02749|APOH_HUMAN Beta-2-glycoprotein 1 OS=Homo sapiens GN=APOH PE=1 SV=3	VYKPSAGNNSLYR	HexNAc(4)Hex(5)Fuc(2)NeuAc(1)	17	4.6
sp|P02749|APOH_HUMAN Beta-2-glycoprotein 1 OS=Homo sapiens GN=APOH PE=1 SV=3	VYKPSAGNNSLYR	HexNAc(4)Hex(5)NeuAc(1)	0.797	0.56
sp|P02749|APOH_HUMAN Beta-2-glycoprotein 1 OS=Homo sapiens GN=APOH PE=1 SV=3	VYKPSAGNNSLYR	HexNAc(4)Hex(5)NeuAc(2)	25.8	21.9
sp|P02749|APOH_HUMAN Beta-2-glycoprotein 1 OS=Homo sapiens GN=APOH PE=1 SV=3	VYKPSAGNNSLYR	HexNAc(5)Hex(6)Fuc(1)NeuAc(3)	0.811	1.76
sp|P02749|APOH_HUMAN Beta-2-glycoprotein 1 OS=Homo sapiens GN=APOH PE=1 SV=3	VYKPSAGNNSLYR	HexNAc(5)Hex(6)NeuAc(3)	3.02	2.83
sp|P02749|APOH_HUMAN Beta-2-glycoprotein 1 OS=Homo sapiens GN=APOH PE=1 SV=3	VYKPSAGNNSLYR	HexNAc(6)Hex(3)Fuc(1)NeuAc(2)		0.0126
sp|P02765|FETUA_HUMAN Alpha-2-HS-glycoprotein OS=Homo sapiens GN=AHSG PE=1 SV=1	KVCQDCPLLAPLNDTR	HexNAc(3)Hex(4)NeuAc(1)	0.0366	0.0256
sp|P02765|FETUA_HUMAN Alpha-2-HS-glycoprotein OS=Homo sapiens GN=AHSG PE=1 SV=1	KVCQDCPLLAPLNDTR	HexNAc(4)Hex(5)Fuc(1)NeuAc(2)		0.0442
sp|P02765|FETUA_HUMAN Alpha-2-HS-glycoprotein OS=Homo sapiens GN=AHSG PE=1 SV=1	KVCQDCPLLAPLNDTR	HexNAc(4)Hex(5)NeuAc(1)	0.0292	0.0206
sp|P02765|FETUA_HUMAN Alpha-2-HS-glycoprotein OS=Homo sapiens GN=AHSG PE=1 SV=1	KVCQDCPLLAPLNDTR	HexNAc(4)Hex(5)NeuAc(2)	2.09	2.59
sp|P02765|FETUA_HUMAN Alpha-2-HS-glycoprotein OS=Homo sapiens GN=AHSG PE=1 SV=1	KVCQDCPLLAPLNDTR	HexNAc(4)Hex(6)Fuc(1)NeuAc(1)	0.214	0.243
sp|P02765|FETUA_HUMAN Alpha-2-HS-glycoprotein OS=Homo sapiens GN=AHSG PE=1 SV=1	KVCQDCPLLAPLNDTR	HexNAc(5)Hex(4)Fuc(1)NeuAc(2)	0.054	0.143
sp|P02765|FETUA_HUMAN Alpha-2-HS-glycoprotein OS=Homo sapiens GN=AHSG PE=1 SV=1	KVCQDCPLLAPLNDTR	HexNAc(5)Hex(5)NeuAc(2)		0.043
sp|P02765|FETUA_HUMAN Alpha-2-HS-glycoprotein OS=Homo sapiens GN=AHSG PE=1 SV=1	KVCQDCPLLAPLNDTR	HexNAc(5)Hex(6)Fuc(1)NeuAc(3)	0.00986
sp|P02765|FETUA_HUMAN Alpha-2-HS-glycoprotein OS=Homo sapiens GN=AHSG PE=1 SV=1	KVCQDCPLLAPLNDTR	HexNAc(5)Hex(6)NeuAc(3)		0.016
sp|P02765|FETUA_HUMAN Alpha-2-HS-glycoprotein OS=Homo sapiens GN=AHSG PE=1 SV=1	KVCQDCPLLAPLNDTR	HexNAc(6)Hex(5)Fuc(1)NeuAc(1)		0.0151
sp|P02765|FETUA_HUMAN Alpha-2-HS-glycoprotein OS=Homo sapiens GN=AHSG PE=1 SV=1	KVCQDCPLLAPLNDTR	HexNAc(6)Hex(6)NeuAc(1)		0.00215
sp|P02765|FETUA_HUMAN Alpha-2-HS-glycoprotein OS=Homo sapiens GN=AHSG PE=1 SV=1	VCQDCPLLAPLNDTR	HexNAc(1)	0.0462	0.0648
sp|P02765|FETUA_HUMAN Alpha-2-HS-glycoprotein OS=Homo sapiens GN=AHSG PE=1 SV=1	VCQDCPLLAPLNDTR	HexNAc(3)Hex(4)NeuAc(1)	0.159	0.314
sp|P02765|FETUA_HUMAN Alpha-2-HS-glycoprotein OS=Homo sapiens GN=AHSG PE=1 SV=1	VCQDCPLLAPLNDTR	HexNAc(3)Hex(5)Fuc(1)		0.00552
sp|P02765|FETUA_HUMAN Alpha-2-HS-glycoprotein OS=Homo sapiens GN=AHSG PE=1 SV=1	VCQDCPLLAPLNDTR	HexNAc(4)Hex(5)Fuc(1)NeuAc(2)	0.15	0.267
sp|P02765|FETUA_HUMAN Alpha-2-HS-glycoprotein OS=Homo sapiens GN=AHSG PE=1 SV=1	VCQDCPLLAPLNDTR	HexNAc(4)Hex(5)Fuc(2)NeuAc(1)	5.47	2.68
sp|P02765|FETUA_HUMAN Alpha-2-HS-glycoprotein OS=Homo sapiens GN=AHSG PE=1 SV=1	VCQDCPLLAPLNDTR	HexNAc(4)Hex(5)NeuAc(1)	0.176	0.17
sp|P02765|FETUA_HUMAN Alpha-2-HS-glycoprotein OS=Homo sapiens GN=AHSG PE=1 SV=1	VCQDCPLLAPLNDTR	HexNAc(4)Hex(5)NeuAc(2)	6.8	11.8
sp|P02765|FETUA_HUMAN Alpha-2-HS-glycoprotein OS=Homo sapiens GN=AHSG PE=1 SV=1	VCQDCPLLAPLNDTR	HexNAc(4)Hex(6)Fuc(1)		0.00864
sp|P02765|FETUA_HUMAN Alpha-2-HS-glycoprotein OS=Homo sapiens GN=AHSG PE=1 SV=1	VCQDCPLLAPLNDTR	HexNAc(4)Hex(6)Fuc(1)NeuAc(1)	1.18	2.28
sp|P02765|FETUA_HUMAN Alpha-2-HS-glycoprotein OS=Homo sapiens GN=AHSG PE=1 SV=1	VCQDCPLLAPLNDTR	HexNAc(4)Hex(6)NeuAc(1)	0.0103	0.00893
sp|P02765|FETUA_HUMAN Alpha-2-HS-glycoprotein OS=Homo sapiens GN=AHSG PE=1 SV=1	VCQDCPLLAPLNDTR	HexNAc(4)Hex(7)NeuAc(1)	0.24	0.303
sp|P02765|FETUA_HUMAN Alpha-2-HS-glycoprotein OS=Homo sapiens GN=AHSG PE=1 SV=1	VCQDCPLLAPLNDTR	HexNAc(5)Hex(4)NeuAc(2)		0.00875
sp|P02765|FETUA_HUMAN Alpha-2-HS-glycoprotein OS=Homo sapiens GN=AHSG PE=1 SV=1	VCQDCPLLAPLNDTR	HexNAc(5)Hex(6)Fuc(1)NeuAc(3)	0.0277	0.0878
sp|P02765|FETUA_HUMAN Alpha-2-HS-glycoprotein OS=Homo sapiens GN=AHSG PE=1 SV=1	VCQDCPLLAPLNDTR	HexNAc(5)Hex(6)Fuc(4)NeuAc(1)	0.0275
sp|P02765|FETUA_HUMAN Alpha-2-HS-glycoprotein OS=Homo sapiens GN=AHSG PE=1 SV=1	VCQDCPLLAPLNDTR	HexNAc(5)Hex(6)NeuAc(3)	0.0627	0.238
sp|P02765|FETUA_HUMAN Alpha-2-HS-glycoprotein OS=Homo sapiens GN=AHSG PE=1 SV=1	VCQDCPLLAPLNDTR	HexNAc(5)Hex(7)Fuc(1)NeuAc(2)	0.0501	0.026
sp|P02765|FETUA_HUMAN Alpha-2-HS-glycoprotein OS=Homo sapiens GN=AHSG PE=1 SV=1	VCQDCPLLAPLNDTR	HexNAc(6)Hex(6)NeuAc(1)	0.00528	0.00174
sp|P02765|FETUA_HUMAN Alpha-2-HS-glycoprotein OS=Homo sapiens GN=AHSG PE=1 SV=1	VCQDCPLLAPLNDTR	HexNAc(6)Hex(7)	0.0467	0.0869
sp|P02765|FETUA_HUMAN Alpha-2-HS-glycoprotein OS=Homo sapiens GN=AHSG PE=1 SV=1	VCQDCPLLAPLNDTR	HexNAc(7)Hex(8)NeuAc(1)		0.0273
sp|P02765|FETUA_HUMAN Alpha-2-HS-glycoprotein OS=Homo sapiens GN=AHSG PE=1 SV=1	VCQDCPLLAPLNDTR	HexNAc(8)Hex(5)Fuc(1)	0
sp|P02765|FETUA_HUMAN Alpha-2-HS-glycoprotein OS=Homo sapiens GN=AHSG PE=1 SV=1	VCQDCPLLAPLNDTR	HexNAc(9)Hex(3)Fuc(1)	0.306	0.284
sp|P02787|TRFE_HUMAN Serotransferrin OS=Homo sapiens GN=TF PE=1 SV=3	CGLVPVLAENYNK	HexNAc(2)Hex(11)		0.0113
sp|P02787|TRFE_HUMAN Serotransferrin OS=Homo sapiens GN=TF PE=1 SV=3	CGLVPVLAENYNK	HexNAc(4)Hex(5)Fuc(2)NeuAc(1)	0.168
sp|P02787|TRFE_HUMAN Serotransferrin OS=Homo sapiens GN=TF PE=1 SV=3	CGLVPVLAENYNK	HexNAc(4)Hex(5)NeuAc(2)	0.552	0.619
sp|P02787|TRFE_HUMAN Serotransferrin OS=Homo sapiens GN=TF PE=1 SV=3	CGLVPVLAENYNK	HexNAc(5)Hex(6)Fuc(2)NeuAc(1)	0.00271
sp|P02787|TRFE_HUMAN Serotransferrin OS=Homo sapiens GN=TF PE=1 SV=3	CGLVPVLAENYNK	HexNAc(9)Hex(3)Fuc(1)		0.00518
sp|P02790|HEMO_HUMAN Hemopexin OS=Homo sapiens GN=HPX PE=1 SV=2	NGTGHGNSTHHGPEYMR	HexNAc(4)Hex(5)Fuc(2)NeuAc(1)	0.00406	0.00754
sp|P02790|HEMO_HUMAN Hemopexin OS=Homo sapiens GN=HPX PE=1 SV=2	NGTGHGNSTHHGPEYMR	HexNAc(4)Hex(5)NeuAc(2)	0.0213	0.0123
sp|P02790|HEMO_HUMAN Hemopexin OS=Homo sapiens GN=HPX PE=1 SV=2	SWPAVGNCSSALR	HexNAc(3)Hex(4)		0.0243
sp|P02790|HEMO_HUMAN Hemopexin OS=Homo sapiens GN=HPX PE=1 SV=2	SWPAVGNCSSALR	HexNAc(3)Hex(4)NeuAc(1)	0.092	0.115
sp|P02790|HEMO_HUMAN Hemopexin OS=Homo sapiens GN=HPX PE=1 SV=2	SWPAVGNCSSALR	HexNAc(4)Hex(5)Fuc(1)NeuAc(2)	0.719	1.08
sp|P02790|HEMO_HUMAN Hemopexin OS=Homo sapiens GN=HPX PE=1 SV=2	SWPAVGNCSSALR	HexNAc(4)Hex(5)Fuc(2)NeuAc(1)	0.0339	0.00952
sp|P02790|HEMO_HUMAN Hemopexin OS=Homo sapiens GN=HPX PE=1 SV=2	SWPAVGNCSSALR	HexNAc(4)Hex(5)NeuAc(1)	0.0996	0.0784
sp|P02790|HEMO_HUMAN Hemopexin OS=Homo sapiens GN=HPX PE=1 SV=2	SWPAVGNCSSALR	HexNAc(4)Hex(5)NeuAc(2)	5.99	7.93
sp|P02790|HEMO_HUMAN Hemopexin OS=Homo sapiens GN=HPX PE=1 SV=2	SWPAVGNCSSALR	HexNAc(4)Hex(6)Fuc(1)NeuAc(1)	0.0121	1.03
sp|P02790|HEMO_HUMAN Hemopexin OS=Homo sapiens GN=HPX PE=1 SV=2	SWPAVGNCSSALR	HexNAc(5)Hex(6)Fuc(1)NeuAc(3)	0.262	0.339
sp|P02790|HEMO_HUMAN Hemopexin OS=Homo sapiens GN=HPX PE=1 SV=2	SWPAVGNCSSALR	HexNAc(5)Hex(6)Fuc(2)NeuAc(1)	0.0504
sp|P02790|HEMO_HUMAN Hemopexin OS=Homo sapiens GN=HPX PE=1 SV=2	SWPAVGNCSSALR	HexNAc(5)Hex(6)Fuc(2)NeuAc(2)	0.146
sp|P02790|HEMO_HUMAN Hemopexin OS=Homo sapiens GN=HPX PE=1 SV=2	SWPAVGNCSSALR	HexNAc(5)Hex(6)Fuc(4)NeuAc(1)		0.358
sp|P02790|HEMO_HUMAN Hemopexin OS=Homo sapiens GN=HPX PE=1 SV=2	SWPAVGNCSSALR	HexNAc(5)Hex(6)NeuAc(2)		0.0758
sp|P02790|HEMO_HUMAN Hemopexin OS=Homo sapiens GN=HPX PE=1 SV=2	SWPAVGNCSSALR	HexNAc(5)Hex(6)NeuAc(3)	0.828	0.968
sp|P02790|HEMO_HUMAN Hemopexin OS=Homo sapiens GN=HPX PE=1 SV=2	SWPAVGNCSSALR	HexNAc(5)Hex(7)Fuc(1)NeuAc(2)	0.154
sp|P02790|HEMO_HUMAN Hemopexin OS=Homo sapiens GN=HPX PE=1 SV=2	SWPAVGNCSSALR	HexNAc(7)Hex(8)NeuAc(1)		0.00449
sp|P03952|KLKB1_HUMAN Plasma kallikrein OS=Homo sapiens GN=KLKB1 PE=1 SV=1	GVNFNVSK	HexNAc(4)Hex(5)Fuc(2)NeuAc(1)	0.00516
sp|P03952|KLKB1_HUMAN Plasma kallikrein OS=Homo sapiens GN=KLKB1 PE=1 SV=1	LQAPLNYTEFQK	HexNAc(4)Hex(5)Fuc(2)NeuAc(1)	0.0126	0.0218
sp|P03952|KLKB1_HUMAN Plasma kallikrein OS=Homo sapiens GN=KLKB1 PE=1 SV=1	LQAPLNYTEFQK	HexNAc(4)Hex(5)NeuAc(2)	0.0255
sp|P04004|VTNC_HUMAN Vitronectin OS=Homo sapiens GN=VTN PE=1 SV=1	NGSLFAFR	HexNAc(3)Hex(4)NeuAc(1)	0.0128	0.0193
sp|P04004|VTNC_HUMAN Vitronectin OS=Homo sapiens GN=VTN PE=1 SV=1	NGSLFAFR	HexNAc(4)Hex(5)NeuAc(2)	0.422	0.489
sp|P04004|VTNC_HUMAN Vitronectin OS=Homo sapiens GN=VTN PE=1 SV=1	NGSLFAFR	HexNAc(5)Hex(6)Fuc(1)NeuAc(3)	0.0198	0.0241
sp|P04004|VTNC_HUMAN Vitronectin OS=Homo sapiens GN=VTN PE=1 SV=1	NGSLFAFR	HexNAc(5)Hex(6)NeuAc(3)	0.0355
sp|P04070|PROC_HUMAN Vitamin K-dependent protein C OS=Homo sapiens GN=PROC PE=1 SV=1	EVFVHPNYSK	HexNAc(4)Hex(5)Fuc(2)NeuAc(1)	0.203	0.263
sp|P04070|PROC_HUMAN Vitamin K-dependent protein C OS=Homo sapiens GN=PROC PE=1 SV=1	EVFVHPNYSK	HexNAc(4)Hex(5)NeuAc(2)	0.287	0.265
sp|P04114|APOB_HUMAN Apolipoprotein B-100 OS=Homo sapiens GN=APOB PE=1 SV=2	FVEGSHNSTVSLTTK	HexNAc(4)Hex(5)NeuAc(1)	0.0568	0.0642
sp|P05156|CFAI_HUMAN Complement factor I OS=Homo sapiens GN=CFI PE=1 SV=2	FLNNGTCTAEGK	HexNAc(4)Hex(5)NeuAc(1)		0.0989
sp|P05156|CFAI_HUMAN Complement factor I OS=Homo sapiens GN=CFI PE=1 SV=2	FLNNGTCTAEGK	HexNAc(4)Hex(5)NeuAc(2)	0.0604	0.065
sp|P05156|CFAI_HUMAN Complement factor I OS=Homo sapiens GN=CFI PE=1 SV=2	LISNCSK	HexNAc(4)Hex(5)NeuAc(2)	0.0227	0.0228
sp|P05156|CFAI_HUMAN Complement factor I OS=Homo sapiens GN=CFI PE=1 SV=2	NGTAVCATNR	HexNAc(4)Hex(5)Fuc(2)NeuAc(1)		0.00553
sp|P05543|THBG_HUMAN Thyroxine-binding globulin OS=Homo sapiens GN=SERPINA7 PE=1 SV=2	VTACHSSQPNATLYK	HexNAc(4)Hex(5)Fuc(1)NeuAc(2)	0.00802
sp|P05543|THBG_HUMAN Thyroxine-binding globulin OS=Homo sapiens GN=SERPINA7 PE=1 SV=2	VTACHSSQPNATLYK	HexNAc(4)Hex(5)Fuc(2)NeuAc(1)		0.607
sp|P05543|THBG_HUMAN Thyroxine-binding globulin OS=Homo sapiens GN=SERPINA7 PE=1 SV=2	VTACHSSQPNATLYK	HexNAc(4)Hex(5)NeuAc(1)	0.0414	0.0278
sp|P05543|THBG_HUMAN Thyroxine-binding globulin OS=Homo sapiens GN=SERPINA7 PE=1 SV=2	VTACHSSQPNATLYK	HexNAc(4)Hex(5)NeuAc(2)	1.2	1.07
sp|P06681|CO2_HUMAN Complement C2 OS=Homo sapiens GN=C2 PE=1 SV=2	TMFPNLTDVR	HexNAc(4)Hex(5)Fuc(1)NeuAc(2)		0.00718
sp|P06681|CO2_HUMAN Complement C2 OS=Homo sapiens GN=C2 PE=1 SV=2	TMFPNLTDVR	HexNAc(4)Hex(5)NeuAc(2)	0.0764	0.0936
sp|P08603|CFAH_HUMAN Complement factor H OS=Homo sapiens GN=CFH PE=1 SV=4	IPCSQPPQIEHGTINSSR	HexNAc(4)Hex(5)Fuc(2)NeuAc(1)		0.432
sp|P08603|CFAH_HUMAN Complement factor H OS=Homo sapiens GN=CFH PE=1 SV=4	IPCSQPPQIEHGTINSSR	HexNAc(4)Hex(5)NeuAc(1)		0.0235
sp|P08603|CFAH_HUMAN Complement factor H OS=Homo sapiens GN=CFH PE=1 SV=4	IPCSQPPQIEHGTINSSR	HexNAc(4)Hex(5)NeuAc(2)	1.34	1.04
sp|P10909|CLUS_HUMAN Clusterin OS=Homo sapiens GN=CLU PE=1 SV=1	KKEDALNETR	HexNAc(5)Hex(6)NeuAc(3)	0.00804
sp|P10909|CLUS_HUMAN Clusterin OS=Homo sapiens GN=CLU PE=1 SV=1	LANLTQGEDQYYLR	HexNAc(4)Hex(5)Fuc(1)NeuAc(2)	0.0362	0.0379
sp|P10909|CLUS_HUMAN Clusterin OS=Homo sapiens GN=CLU PE=1 SV=1	LANLTQGEDQYYLR	HexNAc(4)Hex(5)Fuc(2)NeuAc(1)
sp|P10909|CLUS_HUMAN Clusterin OS=Homo sapiens GN=CLU PE=1 SV=1	LANLTQGEDQYYLR	HexNAc(4)Hex(5)NeuAc(2)	0.462	0.661
sp|P10909|CLUS_HUMAN Clusterin OS=Homo sapiens GN=CLU PE=1 SV=1	LANLTQGEDQYYLR	HexNAc(5)Hex(6)Fuc(1)NeuAc(3)	0.021	0.0463
sp|P10909|CLUS_HUMAN Clusterin OS=Homo sapiens GN=CLU PE=1 SV=1	LANLTQGEDQYYLR	HexNAc(5)Hex(6)Fuc(4)NeuAc(1)		0.0209
sp|P10909|CLUS_HUMAN Clusterin OS=Homo sapiens GN=CLU PE=1 SV=1	LANLTQGEDQYYLR	HexNAc(5)Hex(6)NeuAc(3)	0.0447	0.0702
sp|P10909|CLUS_HUMAN Clusterin OS=Homo sapiens GN=CLU PE=1 SV=1	LANLTQGEDQYYLR	HexNAc(6)Hex(7)	0.00243
sp|P10909|CLUS_HUMAN Clusterin OS=Homo sapiens GN=CLU PE=1 SV=1	LANLTQGEDQYYLR	HexNAc(7)Hex(8)NeuAc(1)	0.00487	0.0108
sp|P13473|LAMP2_HUMAN Lysosome-associated membrane glycoprotein 2 OS=Homo sapiens GN=LAMP2 PE=1 SV=2	VQPFNVTQGK	HexNAc(4)Hex(5)NeuAc(1)	0.00215
sp|P13473|LAMP2_HUMAN Lysosome-associated membrane glycoprotein 2 OS=Homo sapiens GN=LAMP2 PE=1 SV=2	VQPFNVTQGK	HexNAc(4)Hex(5)NeuAc(2)	0.0419
sp|P13671|CO6_HUMAN Complement component C6 OS=Homo sapiens GN=C6 PE=1 SV=3	VLNFTTK	HexNAc(4)Hex(5)Fuc(2)NeuAc(1)		0.00178
sp|P22792|CPN2_HUMAN Carboxypeptidase N subunit 2 OS=Homo sapiens GN=CPN2 PE=1 SV=3	AFGSNPNLTK	HexNAc(4)Hex(5)Fuc(2)NeuAc(1)		0.16
sp|P22792|CPN2_HUMAN Carboxypeptidase N subunit 2 OS=Homo sapiens GN=CPN2 PE=1 SV=3	AFGSNPNLTK	HexNAc(4)Hex(5)NeuAc(2)	0.277	0.315
sp|P29622|KAIN_HUMAN Kallistatin OS=Homo sapiens GN=SERPINA4 PE=1 SV=3	FLNDTMAVYEAK	HexNAc(4)Hex(5)Fuc(2)NeuAc(1)	0.112
sp|P29622|KAIN_HUMAN Kallistatin OS=Homo sapiens GN=SERPINA4 PE=1 SV=3	FLNDTMAVYEAK	HexNAc(4)Hex(5)NeuAc(2)	0.099	0.133
sp|P29622|KAIN_HUMAN Kallistatin OS=Homo sapiens GN=SERPINA4 PE=1 SV=3	FLNDTMAVYEAK	HexNAc(5)Hex(6)Fuc(2)NeuAc(2)		0.00452
sp|P29622|KAIN_HUMAN Kallistatin OS=Homo sapiens GN=SERPINA4 PE=1 SV=3	FLNDTMAVYEAK	HexNAc(5)Hex(6)NeuAc(3)		0.00449
sp|P43652|AFAM_HUMAN Afamin OS=Homo sapiens GN=AFM PE=1 SV=1	DIENFNSTQK	HexNAc(4)Hex(5)Fuc(2)NeuAc(1)	0.00479
sp|P43652|AFAM_HUMAN Afamin OS=Homo sapiens GN=AFM PE=1 SV=1	YAEDKFNETTEK	HexNAc(4)Hex(5)Fuc(2)NeuAc(1)	0.0115
sp|Q04756|HGFA_HUMAN Hepatocyte growth factor activator OS=Homo sapiens GN=HGFAC PE=1 SV=1	CFLGNGTGYR	HexNAc(4)Hex(5)NeuAc(2)		0.0601
sp|Q6EMK4|VASN_HUMAN Vasorin OS=Homo sapiens GN=VASN PE=1 SV=1	LHEITNETFR	HexNAc(4)Hex(5)Fuc(2)NeuAc(1)		0.155
sp|Q7Z7M0|MEGF8_HUMAN Multiple epidermal growth factor-like domains protein 8 OS=Homo sapiens GN=MEGF8 PE=1 SV=2	VNSTELFHVDR	HexNAc(2)Hex(9)	0.0812	0.0413
sp|Q9NZP8|C1RL_HUMAN Complement C1r subcomponent-like protein OS=Homo sapiens GN=C1RL PE=1 SV=2	PVTPIAQNQTTLGSSR	HexNAc(4)Hex(5)Fuc(2)NeuAc(1)	0.145
sp|Q9NZP8|C1RL_HUMAN Complement C1r subcomponent-like protein OS=Homo sapiens GN=C1RL PE=1 SV=2	PVTPIAQNQTTLGSSR	HexNAc(4)Hex(5)NeuAc(2)	0.422	0.433
sp|Q9UK55|ZPI_HUMAN Protein Z-dependent protease inhibitor OS=Homo sapiens GN=SERPINA10 PE=1 SV=1	ETFFNLSK	HexNAc(4)Hex(5)NeuAc(2)	0.0241	0.0429
sp|Q9UPP5|K1107_HUMAN Uncharacterized protein KIAA1107 OS=Homo sapiens GN=KIAA1107 PE=1 SV=2	CIAFIVDNFSK	HexNAc(4)Hex(5)Fuc(1)NeuAc(2)		0.0158
sp|Q9UPP5|K1107_HUMAN Uncharacterized protein KIAA1107 OS=Homo sapiens GN=KIAA1107 PE=1 SV=2	CIAFIVDNFSK	HexNAc(5)Hex(6)NeuAc(3)		0.011
sp|Q9Y2E5|MA2B2_HUMAN Epididymis-specific alpha-mannosidase OS=Homo sapiens GN=MAN2B2 PE=1 SV=4	NMTAQNYTYAIR	HexNAc(5)Hex(6)NeuAc(3)		0.0495
Note: the number from column D and E correspond to the percentage of the individual glycopeptides from the whole column

## Sheet: MCI-fraction4
Table S3. N-glycopeptides identified in each fraction in the pooled MCI samples
Fraction 4
			AD_MCI_F4_1.byspec2 (%)	AD_MCI_F4_2.byspec2 (%)
Protein\nname	Sequence\n(unformatted)	Glycans
sp|O75882|ATRN_HUMAN Attractin OS=Homo sapiens GN=ATRN PE=1 SV=2	NHSCSEGQISIFR	HexNAc(4)Hex(5)Fuc(2)NeuAc(1)	0.0261
sp|P00450|CERU_HUMAN Ceruloplasmin OS=Homo sapiens GN=CP PE=1 SV=1	ELHHLQEQNVSNAFLDK	HexNAc(4)Hex(5)NeuAc(2)		0.0856
sp|P00734|THRB_HUMAN Prothrombin OS=Homo sapiens GN=F2 PE=1 SV=2	GHVNITR	HexNAc(4)Hex(5)Fuc(2)NeuAc(1)		0.018
sp|P00734|THRB_HUMAN Prothrombin OS=Homo sapiens GN=F2 PE=1 SV=2	GHVNITR	HexNAc(4)Hex(5)NeuAc(2)	0.258	0.254
sp|P00734|THRB_HUMAN Prothrombin OS=Homo sapiens GN=F2 PE=1 SV=2	YPHKPEINSTTHPGADLQENFCR	HexNAc(3)Hex(4)NeuAc(1)	0.075
sp|P00734|THRB_HUMAN Prothrombin OS=Homo sapiens GN=F2 PE=1 SV=2	YPHKPEINSTTHPGADLQENFCR	HexNAc(4)Hex(5)Fuc(1)NeuAc(2)		0.0168
sp|P00734|THRB_HUMAN Prothrombin OS=Homo sapiens GN=F2 PE=1 SV=2	YPHKPEINSTTHPGADLQENFCR	HexNAc(4)Hex(5)Fuc(2)NeuAc(1)		2.05
sp|P00734|THRB_HUMAN Prothrombin OS=Homo sapiens GN=F2 PE=1 SV=2	YPHKPEINSTTHPGADLQENFCR	HexNAc(4)Hex(5)NeuAc(2)	3.11	3.15
sp|P00738|HPT_HUMAN Haptoglobin OS=Homo sapiens GN=HP PE=1 SV=1	VVLHPNYSQVDIGLIK	HexNAc(4)Hex(5)Fuc(2)NeuAc(1)	0.0137	0.0178
sp|P00738|HPT_HUMAN Haptoglobin OS=Homo sapiens GN=HP PE=1 SV=1	VVLHPNYSQVDIGLIK	HexNAc(4)Hex(5)NeuAc(2)	0.0103
sp|P01008|ANT3_HUMAN Antithrombin-III OS=Homo sapiens GN=SERPINC1 PE=1 SV=1	AAINKWVSNKTEGR	HexNAc(4)Hex(5)NeuAc(2)	0.0241
sp|P01008|ANT3_HUMAN Antithrombin-III OS=Homo sapiens GN=SERPINC1 PE=1 SV=1	WVSNK	HexNAc(4)Hex(5)NeuAc(2)	0.012	0.0169
sp|P01042|KNG1_HUMAN Kininogen-1 OS=Homo sapiens GN=KNG1 PE=1 SV=2	ITYSIVQTNCSK	HexNAc(4)Hex(5)NeuAc(2)	0.043	0.0463
sp|P01042|KNG1_HUMAN Kininogen-1 OS=Homo sapiens GN=KNG1 PE=1 SV=2	YNSQNQSNNQFVLYRITEATKTVGSDTFYSFK	HexNAc(3)Hex(4)Fuc(1)	0.0955
sp|P02749|APOH_HUMAN Beta-2-glycoprotein 1 OS=Homo sapiens GN=APOH PE=1 SV=3	LGNWSAMPSCK	HexNAc(4)Hex(5)Fuc(2)NeuAc(1)	2.59	0.171
sp|P02749|APOH_HUMAN Beta-2-glycoprotein 1 OS=Homo sapiens GN=APOH PE=1 SV=3	LGNWSAMPSCK	HexNAc(4)Hex(5)NeuAc(1)	0.397	0.265
sp|P02749|APOH_HUMAN Beta-2-glycoprotein 1 OS=Homo sapiens GN=APOH PE=1 SV=3	LGNWSAMPSCK	HexNAc(4)Hex(5)NeuAc(2)	4.24	3.46
sp|P02749|APOH_HUMAN Beta-2-glycoprotein 1 OS=Homo sapiens GN=APOH PE=1 SV=3	LGNWSAMPSCK	HexNAc(4)Hex(6)Fuc(1)		0.0106
sp|P02749|APOH_HUMAN Beta-2-glycoprotein 1 OS=Homo sapiens GN=APOH PE=1 SV=3	LGNWSAMPSCK	HexNAc(7)Hex(8)NeuAc(1)	0.00191
sp|P02749|APOH_HUMAN Beta-2-glycoprotein 1 OS=Homo sapiens GN=APOH PE=1 SV=3	VYKPSAGNNSLYR	HexNAc(4)Hex(5)Fuc(1)NeuAc(2)	0.581	0.386
sp|P02749|APOH_HUMAN Beta-2-glycoprotein 1 OS=Homo sapiens GN=APOH PE=1 SV=3	VYKPSAGNNSLYR	HexNAc(4)Hex(5)Fuc(2)NeuAc(1)		0.76
sp|P02749|APOH_HUMAN Beta-2-glycoprotein 1 OS=Homo sapiens GN=APOH PE=1 SV=3	VYKPSAGNNSLYR	HexNAc(4)Hex(5)NeuAc(2)	1.75	1.63
sp|P02749|APOH_HUMAN Beta-2-glycoprotein 1 OS=Homo sapiens GN=APOH PE=1 SV=3	VYKPSAGNNSLYR	HexNAc(5)Hex(6)NeuAc(3)		0.0504
sp|P02765|FETUA_HUMAN Alpha-2-HS-glycoprotein OS=Homo sapiens GN=AHSG PE=1 SV=1	KVCQDCPLLAPLNDTR	HexNAc(4)Hex(5)Fuc(2)NeuAc(1)	0.429	0.312
sp|P02765|FETUA_HUMAN Alpha-2-HS-glycoprotein OS=Homo sapiens GN=AHSG PE=1 SV=1	KVCQDCPLLAPLNDTR	HexNAc(4)Hex(5)NeuAc(2)	0.551
sp|P02765|FETUA_HUMAN Alpha-2-HS-glycoprotein OS=Homo sapiens GN=AHSG PE=1 SV=1	KVCQDCPLLAPLNDTR	HexNAc(4)Hex(6)Fuc(1)NeuAc(1)	0.346	0.425
sp|P02765|FETUA_HUMAN Alpha-2-HS-glycoprotein OS=Homo sapiens GN=AHSG PE=1 SV=1	KVCQDCPLLAPLNDTR	HexNAc(5)Hex(4)Fuc(1)NeuAc(2)	0.0168	0.0185
sp|P02765|FETUA_HUMAN Alpha-2-HS-glycoprotein OS=Homo sapiens GN=AHSG PE=1 SV=1	KVCQDCPLLAPLNDTR	HexNAc(5)Hex(5)NeuAc(2)	0.00658
sp|P02765|FETUA_HUMAN Alpha-2-HS-glycoprotein OS=Homo sapiens GN=AHSG PE=1 SV=1	VCQDCPLLAPLNDTR	HexNAc(3)Hex(4)NeuAc(1)	0.0458	0.0893
sp|P02765|FETUA_HUMAN Alpha-2-HS-glycoprotein OS=Homo sapiens GN=AHSG PE=1 SV=1	VCQDCPLLAPLNDTR	HexNAc(3)Hex(5)Fuc(1)		0.00767
sp|P02765|FETUA_HUMAN Alpha-2-HS-glycoprotein OS=Homo sapiens GN=AHSG PE=1 SV=1	VCQDCPLLAPLNDTR	HexNAc(4)Hex(5)Fuc(1)NeuAc(2)	0.011	0.0155
sp|P02765|FETUA_HUMAN Alpha-2-HS-glycoprotein OS=Homo sapiens GN=AHSG PE=1 SV=1	VCQDCPLLAPLNDTR	HexNAc(4)Hex(5)Fuc(2)NeuAc(1)	2.3	0.519
sp|P02765|FETUA_HUMAN Alpha-2-HS-glycoprotein OS=Homo sapiens GN=AHSG PE=1 SV=1	VCQDCPLLAPLNDTR	HexNAc(4)Hex(5)NeuAc(1)	0.142	0.149
sp|P02765|FETUA_HUMAN Alpha-2-HS-glycoprotein OS=Homo sapiens GN=AHSG PE=1 SV=1	VCQDCPLLAPLNDTR	HexNAc(4)Hex(5)NeuAc(2)	2.81	3.44
sp|P02765|FETUA_HUMAN Alpha-2-HS-glycoprotein OS=Homo sapiens GN=AHSG PE=1 SV=1	VCQDCPLLAPLNDTR	HexNAc(4)Hex(6)Fuc(1)	0.00905
sp|P02765|FETUA_HUMAN Alpha-2-HS-glycoprotein OS=Homo sapiens GN=AHSG PE=1 SV=1	VCQDCPLLAPLNDTR	HexNAc(4)Hex(6)Fuc(1)NeuAc(1)	1.95	1.89
sp|P02765|FETUA_HUMAN Alpha-2-HS-glycoprotein OS=Homo sapiens GN=AHSG PE=1 SV=1	VCQDCPLLAPLNDTR	HexNAc(4)Hex(6)NeuAc(1)		0.0234
sp|P02765|FETUA_HUMAN Alpha-2-HS-glycoprotein OS=Homo sapiens GN=AHSG PE=1 SV=1	VCQDCPLLAPLNDTR	HexNAc(4)Hex(7)NeuAc(1)	0.358	0.369
sp|P02765|FETUA_HUMAN Alpha-2-HS-glycoprotein OS=Homo sapiens GN=AHSG PE=1 SV=1	VCQDCPLLAPLNDTR	HexNAc(6)Hex(7)	0.00231
sp|P02765|FETUA_HUMAN Alpha-2-HS-glycoprotein OS=Homo sapiens GN=AHSG PE=1 SV=1	VCQDCPLLAPLNDTR	HexNAc(9)Hex(3)Fuc(1)	0.112	0.0988
sp|P02787|TRFE_HUMAN Serotransferrin OS=Homo sapiens GN=TF PE=1 SV=3	CGLVPVLAENYNK	HexNAc(2)Hex(11)	0.0186
sp|P02787|TRFE_HUMAN Serotransferrin OS=Homo sapiens GN=TF PE=1 SV=3	CGLVPVLAENYNK	HexNAc(4)Hex(5)Fuc(2)NeuAc(1)	0.107	0.0048
sp|P02787|TRFE_HUMAN Serotransferrin OS=Homo sapiens GN=TF PE=1 SV=3	CGLVPVLAENYNK	HexNAc(4)Hex(5)NeuAc(2)	0.129
sp|P02787|TRFE_HUMAN Serotransferrin OS=Homo sapiens GN=TF PE=1 SV=3	CGLVPVLAENYNK	HexNAc(5)Hex(5)Fuc(1)NeuAc(1)		0.00258
sp|P02790|HEMO_HUMAN Hemopexin OS=Homo sapiens GN=HPX PE=1 SV=2	ALPQPQNVTSLLGCTH	HexNAc(4)Hex(5)Fuc(2)NeuAc(1)	0.0449	0.344
sp|P02790|HEMO_HUMAN Hemopexin OS=Homo sapiens GN=HPX PE=1 SV=2	ALPQPQNVTSLLGCTH	HexNAc(4)Hex(5)NeuAc(1)		0.03
sp|P02790|HEMO_HUMAN Hemopexin OS=Homo sapiens GN=HPX PE=1 SV=2	ALPQPQNVTSLLGCTH	HexNAc(4)Hex(5)NeuAc(2)	0.442	1.19
sp|P02790|HEMO_HUMAN Hemopexin OS=Homo sapiens GN=HPX PE=1 SV=2	ALPQPQNVTSLLGCTH	HexNAc(4)Hex(6)Fuc(1)NeuAc(1)	0.217
sp|P02790|HEMO_HUMAN Hemopexin OS=Homo sapiens GN=HPX PE=1 SV=2	NGTGHGNSTHHGPEYMR	HexNAc(4)Hex(5)NeuAc(2)	0.0302	0.0123
sp|P02790|HEMO_HUMAN Hemopexin OS=Homo sapiens GN=HPX PE=1 SV=2	SWPAVGNCSSALR	HexNAc(3)Hex(4)Fuc(1)	0.169
sp|P02790|HEMO_HUMAN Hemopexin OS=Homo sapiens GN=HPX PE=1 SV=2	SWPAVGNCSSALR	HexNAc(3)Hex(4)NeuAc(1)	0.378	0.441
sp|P02790|HEMO_HUMAN Hemopexin OS=Homo sapiens GN=HPX PE=1 SV=2	SWPAVGNCSSALR	HexNAc(3)Hex(5)Fuc(1)	0.536
sp|P02790|HEMO_HUMAN Hemopexin OS=Homo sapiens GN=HPX PE=1 SV=2	SWPAVGNCSSALR	HexNAc(4)Hex(5)Fuc(1)NeuAc(1)	0.0495
sp|P02790|HEMO_HUMAN Hemopexin OS=Homo sapiens GN=HPX PE=1 SV=2	SWPAVGNCSSALR	HexNAc(4)Hex(5)Fuc(1)NeuAc(2)	4.55	5.1
sp|P02790|HEMO_HUMAN Hemopexin OS=Homo sapiens GN=HPX PE=1 SV=2	SWPAVGNCSSALR	HexNAc(4)Hex(5)Fuc(2)NeuAc(1)	0.0942	1.03
sp|P02790|HEMO_HUMAN Hemopexin OS=Homo sapiens GN=HPX PE=1 SV=2	SWPAVGNCSSALR	HexNAc(4)Hex(5)NeuAc(1)	0.316	0.416
sp|P02790|HEMO_HUMAN Hemopexin OS=Homo sapiens GN=HPX PE=1 SV=2	SWPAVGNCSSALR	HexNAc(4)Hex(5)NeuAc(2)	30.3	33.5
sp|P02790|HEMO_HUMAN Hemopexin OS=Homo sapiens GN=HPX PE=1 SV=2	SWPAVGNCSSALR	HexNAc(4)Hex(6)Fuc(1)	0.103	0.154
sp|P02790|HEMO_HUMAN Hemopexin OS=Homo sapiens GN=HPX PE=1 SV=2	SWPAVGNCSSALR	HexNAc(4)Hex(6)Fuc(1)NeuAc(1)	1.35
sp|P02790|HEMO_HUMAN Hemopexin OS=Homo sapiens GN=HPX PE=1 SV=2	SWPAVGNCSSALR	HexNAc(4)Hex(6)NeuAc(1)	0.015
sp|P02790|HEMO_HUMAN Hemopexin OS=Homo sapiens GN=HPX PE=1 SV=2	SWPAVGNCSSALR	HexNAc(4)Hex(7)NeuAc(1)	1.88	1.38
sp|P02790|HEMO_HUMAN Hemopexin OS=Homo sapiens GN=HPX PE=1 SV=2	SWPAVGNCSSALR	HexNAc(5)Hex(6)Fuc(1)NeuAc(3)	0.202	0.231
sp|P02790|HEMO_HUMAN Hemopexin OS=Homo sapiens GN=HPX PE=1 SV=2	SWPAVGNCSSALR	HexNAc(5)Hex(6)Fuc(2)NeuAc(1)	0.00439
sp|P02790|HEMO_HUMAN Hemopexin OS=Homo sapiens GN=HPX PE=1 SV=2	SWPAVGNCSSALR	HexNAc(5)Hex(6)NeuAc(2)		0.159
sp|P02790|HEMO_HUMAN Hemopexin OS=Homo sapiens GN=HPX PE=1 SV=2	SWPAVGNCSSALR	HexNAc(5)Hex(6)NeuAc(3)	0.532	0.585
sp|P02790|HEMO_HUMAN Hemopexin OS=Homo sapiens GN=HPX PE=1 SV=2	SWPAVGNCSSALR	HexNAc(5)Hex(7)Fuc(1)NeuAc(2)	0.394
sp|P02790|HEMO_HUMAN Hemopexin OS=Homo sapiens GN=HPX PE=1 SV=2	SWPAVGNCSSALR	HexNAc(6)Hex(7)	1.78
sp|P02790|HEMO_HUMAN Hemopexin OS=Homo sapiens GN=HPX PE=1 SV=2	SWPAVGNCSSALR	HexNAc(6)Hex(7)Fuc(1)	0.00425
sp|P03952|KLKB1_HUMAN Plasma kallikrein OS=Homo sapiens GN=KLKB1 PE=1 SV=1	LQAPLNYTEFQK	HexNAc(4)Hex(5)Fuc(2)NeuAc(1)	0.0164	0.0221
sp|P03952|KLKB1_HUMAN Plasma kallikrein OS=Homo sapiens GN=KLKB1 PE=1 SV=1	LQAPLNYTEFQK	HexNAc(4)Hex(5)NeuAc(2)	0.0389	0.0497
sp|P04004|VTNC_HUMAN Vitronectin OS=Homo sapiens GN=VTN PE=1 SV=1	NGSLFAFR	HexNAc(2)Hex(3)	0.0511
sp|P04004|VTNC_HUMAN Vitronectin OS=Homo sapiens GN=VTN PE=1 SV=1	NGSLFAFR	HexNAc(2)Hex(4)	0.0364	0.0861
sp|P04004|VTNC_HUMAN Vitronectin OS=Homo sapiens GN=VTN PE=1 SV=1	NGSLFAFR	HexNAc(3)Hex(4)	0.032
sp|P04004|VTNC_HUMAN Vitronectin OS=Homo sapiens GN=VTN PE=1 SV=1	NGSLFAFR	HexNAc(3)Hex(5)	0.0188	0.0276
sp|P04004|VTNC_HUMAN Vitronectin OS=Homo sapiens GN=VTN PE=1 SV=1	NGSLFAFR	HexNAc(3)Hex(5)NeuAc(1)	0.766	1.91
sp|P04004|VTNC_HUMAN Vitronectin OS=Homo sapiens GN=VTN PE=1 SV=1	NGSLFAFR	HexNAc(3)Hex(6)NeuAc(1)	0.221	0.0952
sp|P04004|VTNC_HUMAN Vitronectin OS=Homo sapiens GN=VTN PE=1 SV=1	NGSLFAFR	HexNAc(4)Hex(5)Fuc(1)NeuAc(2)	0.0468	0.0599
sp|P04004|VTNC_HUMAN Vitronectin OS=Homo sapiens GN=VTN PE=1 SV=1	NGSLFAFR	HexNAc(4)Hex(5)Fuc(2)NeuAc(1)	0.0747	1.32
sp|P04004|VTNC_HUMAN Vitronectin OS=Homo sapiens GN=VTN PE=1 SV=1	NGSLFAFR	HexNAc(4)Hex(5)NeuAc(1)	0.999	0.913
sp|P04004|VTNC_HUMAN Vitronectin OS=Homo sapiens GN=VTN PE=1 SV=1	NGSLFAFR	HexNAc(4)Hex(5)NeuAc(2)	16.5	16.8
sp|P04004|VTNC_HUMAN Vitronectin OS=Homo sapiens GN=VTN PE=1 SV=1	NGSLFAFR	HexNAc(5)Hex(6)Fuc(1)NeuAc(3)	0.07	0.0671
sp|P04004|VTNC_HUMAN Vitronectin OS=Homo sapiens GN=VTN PE=1 SV=1	NGSLFAFR	HexNAc(5)Hex(6)NeuAc(3)	0.139	0.157
sp|P04114|APOB_HUMAN Apolipoprotein B-100 OS=Homo sapiens GN=APOB PE=1 SV=2	FNSSYLQGTNQITGR	HexNAc(4)Hex(5)NeuAc(1)	0.0714	0.154
sp|P04114|APOB_HUMAN Apolipoprotein B-100 OS=Homo sapiens GN=APOB PE=1 SV=2	FVEGSHNSTVSLTTK	HexNAc(2)Hex(5)	0.0267
sp|P04114|APOB_HUMAN Apolipoprotein B-100 OS=Homo sapiens GN=APOB PE=1 SV=2	FVEGSHNSTVSLTTK	HexNAc(3)Hex(5)	0.0223
sp|P04114|APOB_HUMAN Apolipoprotein B-100 OS=Homo sapiens GN=APOB PE=1 SV=2	FVEGSHNSTVSLTTK	HexNAc(3)Hex(5)NeuAc(1)	0.027
sp|P04114|APOB_HUMAN Apolipoprotein B-100 OS=Homo sapiens GN=APOB PE=1 SV=2	FVEGSHNSTVSLTTK	HexNAc(4)Hex(5)	0.0148	0.0061
sp|P04114|APOB_HUMAN Apolipoprotein B-100 OS=Homo sapiens GN=APOB PE=1 SV=2	FVEGSHNSTVSLTTK	HexNAc(4)Hex(5)NeuAc(1)	0.0777	0.0853
sp|P04114|APOB_HUMAN Apolipoprotein B-100 OS=Homo sapiens GN=APOB PE=1 SV=2	YDFNSSMLYSTAK	HexNAc(4)Hex(5)NeuAc(1)	0.0352
sp|P05156|CFAI_HUMAN Complement factor I OS=Homo sapiens GN=CFI PE=1 SV=2	LISNCSK	HexNAc(4)Hex(5)NeuAc(2)		0.00809
sp|P05546|HEP2_HUMAN Heparin cofactor 2 OS=Homo sapiens GN=SERPIND1 PE=1 SV=3	NLSMPLLPADFHK	HexNAc(4)Hex(5)NeuAc(2)	0.323	0.356
sp|P05546|HEP2_HUMAN Heparin cofactor 2 OS=Homo sapiens GN=SERPIND1 PE=1 SV=3	NLSMPLLPADFHK	HexNAc(5)Hex(6)Fuc(4)NeuAc(1)		0.0039
sp|P06276|CHLE_HUMAN Cholinesterase OS=Homo sapiens GN=BCHE PE=1 SV=1	WSDIWNATK	HexNAc(4)Hex(5)NeuAc(2)	0.0428	0.0291
sp|P06681|CO2_HUMAN Complement C2 OS=Homo sapiens GN=C2 PE=1 SV=2	QSVPAHFVALNGSK	HexNAc(2)Hex(5)	0.416	0.765
sp|P06681|CO2_HUMAN Complement C2 OS=Homo sapiens GN=C2 PE=1 SV=2	QSVPAHFVALNGSK	HexNAc(2)Hex(6)	2.63	2.4
sp|P06681|CO2_HUMAN Complement C2 OS=Homo sapiens GN=C2 PE=1 SV=2	QSVPAHFVALNGSK	HexNAc(2)Hex(7)	1.72	1.29
sp|P06681|CO2_HUMAN Complement C2 OS=Homo sapiens GN=C2 PE=1 SV=2	QSVPAHFVALNGSK	HexNAc(2)Hex(8)	0.271	0.314
sp|P06681|CO2_HUMAN Complement C2 OS=Homo sapiens GN=C2 PE=1 SV=2	QSVPAHFVALNGSK	HexNAc(3)Hex(5)NeuAc(1)	0.29	0.0789
sp|P06681|CO2_HUMAN Complement C2 OS=Homo sapiens GN=C2 PE=1 SV=2	QSVPAHFVALNGSK	HexNAc(3)Hex(6)	0.00201
sp|P06681|CO2_HUMAN Complement C2 OS=Homo sapiens GN=C2 PE=1 SV=2	QSVPAHFVALNGSK	HexNAc(3)Hex(6)NeuAc(1)	0.41	0.214
sp|P06681|CO2_HUMAN Complement C2 OS=Homo sapiens GN=C2 PE=1 SV=2	TMFPNLTDVR	HexNAc(4)Hex(5)Fuc(1)NeuAc(2)		0.119
sp|P06681|CO2_HUMAN Complement C2 OS=Homo sapiens GN=C2 PE=1 SV=2	TMFPNLTDVR	HexNAc(4)Hex(5)Fuc(2)NeuAc(1)	0.468	0.0467
sp|P06681|CO2_HUMAN Complement C2 OS=Homo sapiens GN=C2 PE=1 SV=2	TMFPNLTDVR	HexNAc(4)Hex(5)NeuAc(1)	0.00384
sp|P06681|CO2_HUMAN Complement C2 OS=Homo sapiens GN=C2 PE=1 SV=2	TMFPNLTDVR	HexNAc(4)Hex(5)NeuAc(2)	0.738	0.86
sp|P06681|CO2_HUMAN Complement C2 OS=Homo sapiens GN=C2 PE=1 SV=2	TMFPNLTDVR	HexNAc(5)Hex(6)Fuc(1)NeuAc(3)
sp|P06681|CO2_HUMAN Complement C2 OS=Homo sapiens GN=C2 PE=1 SV=2	TMFPNLTDVR	HexNAc(5)Hex(6)NeuAc(3)	0.00794	0.0136
sp|P06681|CO2_HUMAN Complement C2 OS=Homo sapiens GN=C2 PE=1 SV=2	TMFPNLTDVR	HexNAc(6)Hex(7)	0.0218
sp|P27169|PON1_HUMAN Serum paraoxonase/arylesterase 1 OS=Homo sapiens GN=PON1 PE=1 SV=3	HANWTLTPLK	HexNAc(4)Hex(5)NeuAc(2)	0.0428
sp|P29622|KAIN_HUMAN Kallistatin OS=Homo sapiens GN=SERPINA4 PE=1 SV=3	FLNDTMAVYEAK	HexNAc(4)Hex(5)NeuAc(2)	0.46
sp|P43652|AFAM_HUMAN Afamin OS=Homo sapiens GN=AFM PE=1 SV=1	FNETTEK	HexNAc(4)Hex(5)NeuAc(2)		0.00408
sp|P49908|SEPP1_HUMAN Selenoprotein P OS=Homo sapiens GN=SELENOP PE=1 SV=3	EGYSNISYIVVNHQGISSR	HexNAc(4)Hex(5)Fuc(2)NeuAc(1)	0.00377
sp|P51884|LUM_HUMAN Lumican OS=Homo sapiens GN=LUM PE=1 SV=2	KLHINHNNLTESVGPLPK	HexNAc(4)Hex(5)Fuc(1)NeuAc(1)	0.137	0.0668
sp|P51884|LUM_HUMAN Lumican OS=Homo sapiens GN=LUM PE=1 SV=2	KLHINHNNLTESVGPLPK	HexNAc(5)Hex(6)Fuc(1)NeuAc(1)	0.0533
sp|P51884|LUM_HUMAN Lumican OS=Homo sapiens GN=LUM PE=1 SV=2	KLHINHNNLTESVGPLPK	HexNAc(5)Hex(6)Fuc(3)NeuAc(1)	0.0587
sp|P51884|LUM_HUMAN Lumican OS=Homo sapiens GN=LUM PE=1 SV=2	LHINHNNLTESVGPLPK	HexNAc(4)Hex(5)Fuc(1)NeuAc(2)	0.107
sp|P51884|LUM_HUMAN Lumican OS=Homo sapiens GN=LUM PE=1 SV=2	LHINHNNLTESVGPLPK	HexNAc(5)Hex(6)Fuc(1)NeuAc(1)	0.24	0.0987
sp|P51884|LUM_HUMAN Lumican OS=Homo sapiens GN=LUM PE=1 SV=2	LHINHNNLTESVGPLPK	HexNAc(6)Hex(7)		0.0702
sp|P80188|NGAL_HUMAN Neutrophil gelatinase-associated lipocalin OS=Homo sapiens GN=LCN2 PE=1 SV=2	SYNVTSVLFR	HexNAc(4)Hex(5)Fuc(2)NeuAc(1)		0.015
sp|Q9NZP8|C1RL_HUMAN Complement C1r subcomponent-like protein OS=Homo sapiens GN=C1RL PE=1 SV=2	PVTPIAQNQTTLGSSR	HexNAc(4)Hex(5)Fuc(2)NeuAc(1)		0.212
sp|Q9NZP8|C1RL_HUMAN Complement C1r subcomponent-like protein OS=Homo sapiens GN=C1RL PE=1 SV=2	PVTPIAQNQTTLGSSR	HexNAc(4)Hex(5)NeuAc(2)	0.209
sp|Q9UPP5|K1107_HUMAN Uncharacterized protein KIAA1107 OS=Homo sapiens GN=KIAA1107 PE=1 SV=2	CIAFIVDNFSK	HexNAc(4)Hex(5)Fuc(1)NeuAc(2)		0.494
sp|Q9UPP5|K1107_HUMAN Uncharacterized protein KIAA1107 OS=Homo sapiens GN=KIAA1107 PE=1 SV=2	CIAFIVDNFSK	HexNAc(4)Hex(5)NeuAc(2)	4.05	3.84
sp|Q9UPP5|K1107_HUMAN Uncharacterized protein KIAA1107 OS=Homo sapiens GN=KIAA1107 PE=1 SV=2	CIAFIVDNFSK	HexNAc(5)Hex(6)Fuc(1)NeuAc(3)	0.0248
sp|Q9UPP5|K1107_HUMAN Uncharacterized protein KIAA1107 OS=Homo sapiens GN=KIAA1107 PE=1 SV=2	CIAFIVDNFSK	HexNAc(5)Hex(6)NeuAc(3)		0.0636
sp|Q9UPP5|K1107_HUMAN Uncharacterized protein KIAA1107 OS=Homo sapiens GN=KIAA1107 PE=1 SV=2	CIAFIVDNFSK	HexNAc(6)Hex(7)Fuc(1)NeuAc(1)	0.0303
sp|Q96KN2|CNDP1_HUMAN Beta-Ala-His dipeptidase OS=Homo sapiens GN=CNDP1 PE=1 SV=4	LVPHMNVSAVEK	HexNAc(4)Hex(5)NeuAc(2)	0.109	0.0498
Note: the number from column D and E correspond to the percentage of the individual glycopeptides from the whole column

## Sheet: MCI-fraction5
Table S3. N-glycopeptides identified in each fraction in the pooled MCI samples
Fraction 5
			AD_MCIF5_1.byspec2 (%)	AD_MCIF5_2.byspec2 (%)
Protein\nname	Sequence\n(unformatted)	Glycans
sp|B2C4J1|NCAP_CHAVB Nucleoprotein OS=Chapare mammarenavirus (isolate Human/Bolivia/810419/2003) GN=N PE=3 SV=1	VTPDNFSTIIK	HexNAc(3)Hex(5)		0.00562
sp|B2C4J1|NCAP_CHAVB Nucleoprotein OS=Chapare mammarenavirus (isolate Human/Bolivia/810419/2003) GN=N PE=3 SV=1	VTPDNFSTIIK	HexNAc(3)Hex(6)		0.0149
sp|O75882|ATRN_HUMAN Attractin OS=Homo sapiens GN=ATRN PE=1 SV=2	YNWSFIHCPACQCNGHSK	HexNAc(2)Hex(5)	0.0434
sp|O75882|ATRN_HUMAN Attractin OS=Homo sapiens GN=ATRN PE=1 SV=2	YNWSFIHCPACQCNGHSK	HexNAc(2)Hex(6)		0.00298
sp|P00450|CERU_HUMAN Ceruloplasmin OS=Homo sapiens GN=CP PE=1 SV=1	ELHHLQEQNVSNAFLDK	HexNAc(4)Hex(5)NeuAc(2)	0.019
sp|P00734|THRB_HUMAN Prothrombin OS=Homo sapiens GN=F2 PE=1 SV=2	GHVNITR	HexNAc(4)Hex(5)NeuAc(2)	0.0218	0.0121
sp|P00734|THRB_HUMAN Prothrombin OS=Homo sapiens GN=F2 PE=1 SV=2	YPHKPEINSTTHPGADLQENFCR	HexNAc(4)Hex(5)Fuc(2)NeuAc(1)	0.0824
sp|P00734|THRB_HUMAN Prothrombin OS=Homo sapiens GN=F2 PE=1 SV=2	YPHKPEINSTTHPGADLQENFCR	HexNAc(4)Hex(5)NeuAc(2)	0.198	0.123
sp|P00738|HPT_HUMAN Haptoglobin OS=Homo sapiens GN=HP PE=1 SV=1	VVLHPNYSQVDIGLIK	HexNAc(3)Hex(4)NeuAc(1)	0.314
sp|P00738|HPT_HUMAN Haptoglobin OS=Homo sapiens GN=HP PE=1 SV=1	VVLHPNYSQVDIGLIK	HexNAc(4)Hex(5)Fuc(2)NeuAc(1)	7.46
sp|P00738|HPT_HUMAN Haptoglobin OS=Homo sapiens GN=HP PE=1 SV=1	VVLHPNYSQVDIGLIK	HexNAc(4)Hex(5)NeuAc(1)	0.134	0.0716
sp|P00738|HPT_HUMAN Haptoglobin OS=Homo sapiens GN=HP PE=1 SV=1	VVLHPNYSQVDIGLIK	HexNAc(4)Hex(5)NeuAc(2)	9.41	2.81
sp|P00738|HPT_HUMAN Haptoglobin OS=Homo sapiens GN=HP PE=1 SV=1	VVLHPNYSQVDIGLIK	HexNAc(4)Hex(6)NeuAc(1)	0.0171
sp|P00738|HPT_HUMAN Haptoglobin OS=Homo sapiens GN=HP PE=1 SV=1	VVLHPNYSQVDIGLIK	HexNAc(4)Hex(7)NeuAc(1)		0.0168
sp|P00738|HPT_HUMAN Haptoglobin OS=Homo sapiens GN=HP PE=1 SV=1	VVLHPNYSQVDIGLIK	HexNAc(5)Hex(4)NeuAc(2)		0
sp|P00738|HPT_HUMAN Haptoglobin OS=Homo sapiens GN=HP PE=1 SV=1	VVLHPNYSQVDIGLIK	HexNAc(5)Hex(6)NeuAc(2)	0.269	0.275
sp|P00738|HPT_HUMAN Haptoglobin OS=Homo sapiens GN=HP PE=1 SV=1	VVLHPNYSQVDIGLIK	HexNAc(5)Hex(6)NeuAc(3)	0.0358	0.0795
sp|P01008|ANT3_HUMAN Antithrombin-III OS=Homo sapiens GN=SERPINC1 PE=1 SV=1	LGACNDTLQQLMEVFK	HexNAc(4)Hex(6)Fuc(1)NeuAc(1)	0.00554	0.0118
sp|P01009|A1AT_HUMAN Alpha-1-antitrypsin OS=Homo sapiens GN=SERPINA1 PE=1 SV=3	YLGNATAIFFLPDEGK	HexNAc(4)Hex(5)Fuc(2)NeuAc(1)	0.00292
sp|P01009|A1AT_HUMAN Alpha-1-antitrypsin OS=Homo sapiens GN=SERPINA1 PE=1 SV=3	YLGNATAIFFLPDEGK	HexNAc(4)Hex(5)NeuAc(2)	0.0058
sp|P01011|AACT_HUMAN Alpha-1-antichymotrypsin OS=Homo sapiens GN=SERPINA3 PE=1 SV=2	TLNQSSDELQLSMGNAMFVK	HexNAc(4)Hex(6)Fuc(1)NeuAc(1)	0.0373
sp|P01042|KNG1_HUMAN Kininogen-1 OS=Homo sapiens GN=KNG1 PE=1 SV=2	HGIQYFNNNTQHSSLFMLNEVK	HexNAc(4)Hex(5)NeuAc(2)		0.0801
sp|P01042|KNG1_HUMAN Kininogen-1 OS=Homo sapiens GN=KNG1 PE=1 SV=2	HGIQYFNNNTQHSSLFMLNEVK	HexNAc(6)Hex(4)NeuAc(1)	0.308	0.0747
sp|P01042|KNG1_HUMAN Kininogen-1 OS=Homo sapiens GN=KNG1 PE=1 SV=2	HGIQYFNNNTQHSSLFMLNEVK	HexNAc(6)Hex(5)Fuc(1)		0.138
sp|P01042|KNG1_HUMAN Kininogen-1 OS=Homo sapiens GN=KNG1 PE=1 SV=2	HGIQYFNNNTQHSSLFMLNEVKR	HexNAc(6)Hex(8)NeuAc(1)	0.0036
sp|P02743|SAMP_HUMAN Serum amyloid P-component OS=Homo sapiens GN=APCS PE=1 SV=2	PLQNFTLCFR	HexNAc(4)Hex(5)NeuAc(2)		0.0299
sp|P02745|C1QA_HUMAN Complement C1q subcomponent subunit A OS=Homo sapiens GN=C1QA PE=1 SV=2	RNPPMGGNVVIFDTVITNQEEPYQNHSGR	HexNAc(4)Hex(5)Fuc(1)NeuAc(1)		0.0117
sp|P02749|APOH_HUMAN Beta-2-glycoprotein 1 OS=Homo sapiens GN=APOH PE=1 SV=3	LGNWSAMPSCK	HexNAc(4)Hex(5)Fuc(1)NeuAc(1)	0.00696
sp|P02749|APOH_HUMAN Beta-2-glycoprotein 1 OS=Homo sapiens GN=APOH PE=1 SV=3	LGNWSAMPSCK	HexNAc(4)Hex(5)NeuAc(1)	0.192	0.0731
sp|P02749|APOH_HUMAN Beta-2-glycoprotein 1 OS=Homo sapiens GN=APOH PE=1 SV=3	LGNWSAMPSCK	HexNAc(4)Hex(5)NeuAc(2)	0.452	0.26
sp|P02749|APOH_HUMAN Beta-2-glycoprotein 1 OS=Homo sapiens GN=APOH PE=1 SV=3	VYKPSAGNNSLYR	HexNAc(4)Hex(5)Fuc(1)NeuAc(2)	0.0183	0.0118
sp|P02749|APOH_HUMAN Beta-2-glycoprotein 1 OS=Homo sapiens GN=APOH PE=1 SV=3	VYKPSAGNNSLYR	HexNAc(4)Hex(5)Fuc(2)NeuAc(1)	0.0328
sp|P02749|APOH_HUMAN Beta-2-glycoprotein 1 OS=Homo sapiens GN=APOH PE=1 SV=3	VYKPSAGNNSLYR	HexNAc(4)Hex(5)NeuAc(2)	0.107	0.0567
sp|P02790|HEMO_HUMAN Hemopexin OS=Homo sapiens GN=HPX PE=1 SV=2	ALPQPQNVTSLLGCT	HexNAc(5)Hex(6)Fuc(3)NeuAc(1)		0.0326
sp|P02790|HEMO_HUMAN Hemopexin OS=Homo sapiens GN=HPX PE=1 SV=2	ALPQPQNVTSLLGCTH	HexNAc(1)	0.136	0.141
sp|P02790|HEMO_HUMAN Hemopexin OS=Homo sapiens GN=HPX PE=1 SV=2	ALPQPQNVTSLLGCTH	HexNAc(2)Hex(11)	0.0332
sp|P02790|HEMO_HUMAN Hemopexin OS=Homo sapiens GN=HPX PE=1 SV=2	ALPQPQNVTSLLGCTH	HexNAc(3)Hex(4)	0.0579	0.0804
sp|P02790|HEMO_HUMAN Hemopexin OS=Homo sapiens GN=HPX PE=1 SV=2	ALPQPQNVTSLLGCTH	HexNAc(3)Hex(4)NeuAc(1)	1.03	0.794
sp|P02790|HEMO_HUMAN Hemopexin OS=Homo sapiens GN=HPX PE=1 SV=2	ALPQPQNVTSLLGCTH	HexNAc(4)Hex(4)NeuAc(1)	0.0339	0.0299
sp|P02790|HEMO_HUMAN Hemopexin OS=Homo sapiens GN=HPX PE=1 SV=2	ALPQPQNVTSLLGCTH	HexNAc(4)Hex(5)Fuc(1)NeuAc(1)	0.368	0.00114
sp|P02790|HEMO_HUMAN Hemopexin OS=Homo sapiens GN=HPX PE=1 SV=2	ALPQPQNVTSLLGCTH	HexNAc(4)Hex(5)Fuc(1)NeuAc(2)	0.831	0.651
sp|P02790|HEMO_HUMAN Hemopexin OS=Homo sapiens GN=HPX PE=1 SV=2	ALPQPQNVTSLLGCTH	HexNAc(4)Hex(5)Fuc(2)NeuAc(1)	0.0995	31.2
sp|P02790|HEMO_HUMAN Hemopexin OS=Homo sapiens GN=HPX PE=1 SV=2	ALPQPQNVTSLLGCTH	HexNAc(4)Hex(5)NeuAc(1)	9.69	7.66
sp|P02790|HEMO_HUMAN Hemopexin OS=Homo sapiens GN=HPX PE=1 SV=2	ALPQPQNVTSLLGCTH	HexNAc(4)Hex(5)NeuAc(2)	54.2	46.4
sp|P02790|HEMO_HUMAN Hemopexin OS=Homo sapiens GN=HPX PE=1 SV=2	ALPQPQNVTSLLGCTH	HexNAc(4)Hex(6)Fuc(1)NeuAc(1)	0.0396
sp|P02790|HEMO_HUMAN Hemopexin OS=Homo sapiens GN=HPX PE=1 SV=2	ALPQPQNVTSLLGCTH	HexNAc(4)Hex(6)NeuAc(1)	0.328	0.172
sp|P02790|HEMO_HUMAN Hemopexin OS=Homo sapiens GN=HPX PE=1 SV=2	ALPQPQNVTSLLGCTH	HexNAc(5)Hex(4)NeuAc(1)		0.0118
sp|P02790|HEMO_HUMAN Hemopexin OS=Homo sapiens GN=HPX PE=1 SV=2	ALPQPQNVTSLLGCTH	HexNAc(5)Hex(4)NeuAc(2)	0.0583	0.0418
sp|P02790|HEMO_HUMAN Hemopexin OS=Homo sapiens GN=HPX PE=1 SV=2	ALPQPQNVTSLLGCTH	HexNAc(5)Hex(5)Fuc(1)NeuAc(1)	0.00347
sp|P02790|HEMO_HUMAN Hemopexin OS=Homo sapiens GN=HPX PE=1 SV=2	ALPQPQNVTSLLGCTH	HexNAc(5)Hex(6)Fuc(1)	0.0938	0.0287
sp|P02790|HEMO_HUMAN Hemopexin OS=Homo sapiens GN=HPX PE=1 SV=2	ALPQPQNVTSLLGCTH	HexNAc(5)Hex(6)Fuc(1)NeuAc(3)	0.0999	0.103
sp|P02790|HEMO_HUMAN Hemopexin OS=Homo sapiens GN=HPX PE=1 SV=2	ALPQPQNVTSLLGCTH	HexNAc(5)Hex(6)NeuAc(1)	0.137	0.0634
sp|P02790|HEMO_HUMAN Hemopexin OS=Homo sapiens GN=HPX PE=1 SV=2	ALPQPQNVTSLLGCTH	HexNAc(5)Hex(6)NeuAc(2)	0.246	0.199
sp|P02790|HEMO_HUMAN Hemopexin OS=Homo sapiens GN=HPX PE=1 SV=2	ALPQPQNVTSLLGCTH	HexNAc(5)Hex(6)NeuAc(3)	0.533	0.6
sp|P02790|HEMO_HUMAN Hemopexin OS=Homo sapiens GN=HPX PE=1 SV=2	ALPQPQNVTSLLGCTH	HexNAc(5)Hex(7)		0.00678
sp|P02790|HEMO_HUMAN Hemopexin OS=Homo sapiens GN=HPX PE=1 SV=2	ALPQPQNVTSLLGCTH	HexNAc(5)Hex(7)Fuc(1)NeuAc(1)	0.0126
sp|P02790|HEMO_HUMAN Hemopexin OS=Homo sapiens GN=HPX PE=1 SV=2	ALPQPQNVTSLLGCTH	HexNAc(6)Hex(4)NeuAc(1)		0.029
sp|P02790|HEMO_HUMAN Hemopexin OS=Homo sapiens GN=HPX PE=1 SV=2	ALPQPQNVTSLLGCTH	HexNAc(6)Hex(7)	0.0166
sp|P02790|HEMO_HUMAN Hemopexin OS=Homo sapiens GN=HPX PE=1 SV=2	ALPQPQNVTSLLGCTH	HexNAc(8)Hex(5)Fuc(1)	0.00423	0.0326
sp|P02790|HEMO_HUMAN Hemopexin OS=Homo sapiens GN=HPX PE=1 SV=2	ALPQPQNVTSLLGCTH	HexNAc(8)Hex(6)	0.0105
sp|P02790|HEMO_HUMAN Hemopexin OS=Homo sapiens GN=HPX PE=1 SV=2	ALPQPQNVTSLLGCTH	HexNAc(9)Hex(3)Fuc(1)	1.55	1.13
sp|P02790|HEMO_HUMAN Hemopexin OS=Homo sapiens GN=HPX PE=1 SV=2	ALPQPQNVTSLLGCTH	HexNAc(9)Hex(4)	0.0729
sp|P02790|HEMO_HUMAN Hemopexin OS=Homo sapiens GN=HPX PE=1 SV=2	ALPQPQNVTSLLGCTH	HexNAc(9)Hex(4)Fuc(1)	0.0229
sp|P02790|HEMO_HUMAN Hemopexin OS=Homo sapiens GN=HPX PE=1 SV=2	LNAAKALPQPQNVTSLLGCTH	HexNAc(3)Hex(6)Fuc(1)NeuAc(1)	0.26	0.0562
sp|P02790|HEMO_HUMAN Hemopexin OS=Homo sapiens GN=HPX PE=1 SV=2	LNAAKALPQPQNVTSLLGCTH	HexNAc(5)Hex(5)Fuc(1)NeuAc(2)	0.000266
sp|P02790|HEMO_HUMAN Hemopexin OS=Homo sapiens GN=HPX PE=1 SV=2	NGTGHGNSTHHGPEYMR	HexNAc(4)Hex(5)NeuAc(2)	0.00361	0.00611
sp|P02790|HEMO_HUMAN Hemopexin OS=Homo sapiens GN=HPX PE=1 SV=2	SWPAVGNCSSALR	HexNAc(4)Hex(5)Fuc(1)NeuAc(2)	0.104	0.0352
sp|P02790|HEMO_HUMAN Hemopexin OS=Homo sapiens GN=HPX PE=1 SV=2	SWPAVGNCSSALR	HexNAc(4)Hex(5)NeuAc(2)	0.474	0.277
sp|P02790|HEMO_HUMAN Hemopexin OS=Homo sapiens GN=HPX PE=1 SV=2	SWPAVGNCSSALR	HexNAc(4)Hex(6)Fuc(1)NeuAc(1)		0.195
sp|P02790|HEMO_HUMAN Hemopexin OS=Homo sapiens GN=HPX PE=1 SV=2	SWPAVGNCSSALR	HexNAc(6)Hex(7)	0.0325
sp|P03952|KLKB1_HUMAN Plasma kallikrein OS=Homo sapiens GN=KLKB1 PE=1 SV=1	IYSGILNLSDITK	HexNAc(4)Hex(5)NeuAc(2)	0.0707	0.0723
sp|P04004|VTNC_HUMAN Vitronectin OS=Homo sapiens GN=VTN PE=1 SV=1	NGSLFAFR	HexNAc(3)Hex(4)NeuAc(1)	0.0896	0.0452
sp|P04004|VTNC_HUMAN Vitronectin OS=Homo sapiens GN=VTN PE=1 SV=1	NGSLFAFR	HexNAc(3)Hex(5)NeuAc(1)	0.664	0.306
sp|P04004|VTNC_HUMAN Vitronectin OS=Homo sapiens GN=VTN PE=1 SV=1	NGSLFAFR	HexNAc(3)Hex(6)NeuAc(1)	0.0771	0.041
sp|P04004|VTNC_HUMAN Vitronectin OS=Homo sapiens GN=VTN PE=1 SV=1	NGSLFAFR	HexNAc(4)Hex(5)NeuAc(1)		0.154
sp|P04004|VTNC_HUMAN Vitronectin OS=Homo sapiens GN=VTN PE=1 SV=1	NGSLFAFR	HexNAc(4)Hex(5)NeuAc(2)	0.491	0.26
sp|P04070|PROC_HUMAN Vitamin K-dependent protein C OS=Homo sapiens GN=PROC PE=1 SV=1	RNRTFVLNFIK	HexNAc(5)Hex(5)NeuAc(2)	2.06
sp|P05155|IC1_HUMAN Plasma protease C1 inhibitor OS=Homo sapiens GN=SERPING1 PE=1 SV=2	VLSNNSDANLELINTWVAK	HexNAc(4)Hex(5)Fuc(1)NeuAc(2)		0.000786
sp|P05155|IC1_HUMAN Plasma protease C1 inhibitor OS=Homo sapiens GN=SERPING1 PE=1 SV=2	VLSNNSDANLELINTWVAK	HexNAc(4)Hex(5)Fuc(2)NeuAc(1)		0.00611
sp|P05155|IC1_HUMAN Plasma protease C1 inhibitor OS=Homo sapiens GN=SERPING1 PE=1 SV=2	VLSNNSDANLELINTWVAK	HexNAc(4)Hex(5)NeuAc(2)		0.0117
sp|P05546|HEP2_HUMAN Heparin cofactor 2 OS=Homo sapiens GN=SERPIND1 PE=1 SV=3	NLSMPLLPADFHK	HexNAc(3)Hex(4)NeuAc(1)		0.0212
sp|P05546|HEP2_HUMAN Heparin cofactor 2 OS=Homo sapiens GN=SERPIND1 PE=1 SV=3	NLSMPLLPADFHK	HexNAc(4)Hex(5)Fuc(1)NeuAc(2)	0.137	0.0956
sp|P05546|HEP2_HUMAN Heparin cofactor 2 OS=Homo sapiens GN=SERPIND1 PE=1 SV=3	NLSMPLLPADFHK	HexNAc(4)Hex(5)Fuc(2)NeuAc(1)		1.19
sp|P05546|HEP2_HUMAN Heparin cofactor 2 OS=Homo sapiens GN=SERPIND1 PE=1 SV=3	NLSMPLLPADFHK	HexNAc(4)Hex(5)NeuAc(1)		0.0142
sp|P05546|HEP2_HUMAN Heparin cofactor 2 OS=Homo sapiens GN=SERPIND1 PE=1 SV=3	NLSMPLLPADFHK	HexNAc(4)Hex(5)NeuAc(2)	3.81	2.14
sp|P05546|HEP2_HUMAN Heparin cofactor 2 OS=Homo sapiens GN=SERPIND1 PE=1 SV=3	NLSMPLLPADFHK	HexNAc(5)Hex(6)Fuc(1)NeuAc(3)	0.0503	0.0489
sp|P05546|HEP2_HUMAN Heparin cofactor 2 OS=Homo sapiens GN=SERPIND1 PE=1 SV=3	NLSMPLLPADFHK	HexNAc(5)Hex(6)NeuAc(3)		0.0791
sp|P05546|HEP2_HUMAN Heparin cofactor 2 OS=Homo sapiens GN=SERPIND1 PE=1 SV=3	NLSMPLLPADFHK	HexNAc(6)Hex(7)		0.0253
sp|P06276|CHLE_HUMAN Cholinesterase OS=Homo sapiens GN=BCHE PE=1 SV=1	WSDIWNATK	HexNAc(4)Hex(5)Fuc(2)NeuAc(1)	0.00619
sp|P06276|CHLE_HUMAN Cholinesterase OS=Homo sapiens GN=BCHE PE=1 SV=1	WSDIWNATK	HexNAc(4)Hex(5)NeuAc(1)	0.0126	0.00768
sp|P06681|CO2_HUMAN Complement C2 OS=Homo sapiens GN=C2 PE=1 SV=2	QSVPAHFVALNGSK	HexNAc(2)Hex(5)	0.243	0.122
sp|P06681|CO2_HUMAN Complement C2 OS=Homo sapiens GN=C2 PE=1 SV=2	QSVPAHFVALNGSK	HexNAc(2)Hex(6)	0.414	0.211
sp|P06681|CO2_HUMAN Complement C2 OS=Homo sapiens GN=C2 PE=1 SV=2	QSVPAHFVALNGSK	HexNAc(2)Hex(7)	0.195	0.107
sp|P06681|CO2_HUMAN Complement C2 OS=Homo sapiens GN=C2 PE=1 SV=2	QSVPAHFVALNGSK	HexNAc(2)Hex(8)	0.048	0.0163
sp|P06681|CO2_HUMAN Complement C2 OS=Homo sapiens GN=C2 PE=1 SV=2	TMFPNLTDVR	HexNAc(4)Hex(5)Fuc(2)NeuAc(1)	0.0216
sp|P07602|SAP_HUMAN Prosaposin OS=Homo sapiens GN=PSAP PE=1 SV=2	TNSTFVQALVEHVK	HexNAc(2)Hex(2)Fuc(1)	0.0218	0.0924
sp|P12259|FA5_HUMAN Coagulation factor V OS=Homo sapiens GN=F5 PE=1 SV=4	VSAITLVSATSTTANMTVGPEGK	HexNAc(2)Hex(9)	0.0136
sp|P19823|ITIH2_HUMAN Inter-alpha-trypsin inhibitor heavy chain H2 OS=Homo sapiens GN=ITIH2 PE=1 SV=2	GAFISNFSMTVDGK	HexNAc(4)Hex(5)Fuc(2)NeuAc(1)		0.00405
sp|P27169|PON1_HUMAN Serum paraoxonase/arylesterase 1 OS=Homo sapiens GN=PON1 PE=1 SV=3	HANWTLTPLK	HexNAc(4)Hex(5)NeuAc(2)	0.0163
sp|P51884|LUM_HUMAN Lumican OS=Homo sapiens GN=LUM PE=1 SV=2	KLHINHNNLTESVGPLPK	HexNAc(4)Hex(5)Fuc(1)	0.0324	0.0152
sp|P51884|LUM_HUMAN Lumican OS=Homo sapiens GN=LUM PE=1 SV=2	KLHINHNNLTESVGPLPK	HexNAc(4)Hex(5)Fuc(1)NeuAc(1)	0.156	0.0459
sp|P51884|LUM_HUMAN Lumican OS=Homo sapiens GN=LUM PE=1 SV=2	KLHINHNNLTESVGPLPK	HexNAc(4)Hex(5)Fuc(1)NeuAc(2)	0.0687	0.0496
sp|P51884|LUM_HUMAN Lumican OS=Homo sapiens GN=LUM PE=1 SV=2	KLHINHNNLTESVGPLPK	HexNAc(4)Hex(6)Fuc(1)NeuAc(1)	0.00953
sp|P51884|LUM_HUMAN Lumican OS=Homo sapiens GN=LUM PE=1 SV=2	KLHINHNNLTESVGPLPK	HexNAc(5)Hex(5)Fuc(1)		0.00673
sp|P51884|LUM_HUMAN Lumican OS=Homo sapiens GN=LUM PE=1 SV=2	KLHINHNNLTESVGPLPK	HexNAc(5)Hex(6)Fuc(1)	0.00629	0.01
sp|P51884|LUM_HUMAN Lumican OS=Homo sapiens GN=LUM PE=1 SV=2	KLHINHNNLTESVGPLPK	HexNAc(5)Hex(6)Fuc(1)NeuAc(1)	0.0952	0.0669
sp|P51884|LUM_HUMAN Lumican OS=Homo sapiens GN=LUM PE=1 SV=2	KLHINHNNLTESVGPLPK	HexNAc(6)Hex(7)Fuc(1)NeuAc(1)	0.0228	0.00334
sp|P51884|LUM_HUMAN Lumican OS=Homo sapiens GN=LUM PE=1 SV=2	KLHINHNNLTESVGPLPK	HexNAc(7)Hex(8)Fuc(1)NeuAc(1)		0.0163
sp|P51884|LUM_HUMAN Lumican OS=Homo sapiens GN=LUM PE=1 SV=2	LHINHNNLTESVGPLPK	HexNAc(3)Hex(4)Fuc(1)	0.00714
sp|P51884|LUM_HUMAN Lumican OS=Homo sapiens GN=LUM PE=1 SV=2	LHINHNNLTESVGPLPK	HexNAc(4)Hex(5)Fuc(1)	0.0045
sp|P51884|LUM_HUMAN Lumican OS=Homo sapiens GN=LUM PE=1 SV=2	LHINHNNLTESVGPLPK	HexNAc(4)Hex(5)Fuc(1)NeuAc(1)	0.483	0.201
sp|P51884|LUM_HUMAN Lumican OS=Homo sapiens GN=LUM PE=1 SV=2	LHINHNNLTESVGPLPK	HexNAc(4)Hex(5)Fuc(1)NeuAc(2)	0.0584	0.00527
sp|P51884|LUM_HUMAN Lumican OS=Homo sapiens GN=LUM PE=1 SV=2	LHINHNNLTESVGPLPK	HexNAc(5)Hex(6)Fuc(1)NeuAc(1)	0.00447
sp|P51884|LUM_HUMAN Lumican OS=Homo sapiens GN=LUM PE=1 SV=2	LHINHNNLTESVGPLPK	HexNAc(5)Hex(6)NeuAc(2)		0.000865
sp|P51884|LUM_HUMAN Lumican OS=Homo sapiens GN=LUM PE=1 SV=2	LHINHNNLTESVGPLPK	HexNAc(6)Hex(7)Fuc(1)	0.00456
sp|P51884|LUM_HUMAN Lumican OS=Homo sapiens GN=LUM PE=1 SV=2	LHINHNNLTESVGPLPK	HexNAc(6)Hex(8)NeuAc(1)	0.000915
sp|P51884|LUM_HUMAN Lumican OS=Homo sapiens GN=LUM PE=1 SV=2	LHINHNNLTESVGPLPK	HexNAc(7)Hex(8)Fuc(1)		0.00334
sp|P51884|LUM_HUMAN Lumican OS=Homo sapiens GN=LUM PE=1 SV=2	LHINHNNLTESVGPLPK	HexNAc(7)Hex(8)Fuc(1)NeuAc(1)	0.0534	0.0265
sp|P80108|PHLD_HUMAN Phosphatidylinositol-glycan-specific phospholipase D OS=Homo sapiens GN=GPLD1 PE=1 SV=3	LGTSLSSGHVLMNGTLK	HexNAc(4)Hex(5)NeuAc(1)	0.00445
sp|Q9NZP8|C1RL_HUMAN Complement C1r subcomponent-like protein OS=Homo sapiens GN=C1RL PE=1 SV=2	KNQSVNVFLGHTAIDEMLK	HexNAc(4)Hex(5)Fuc(1)NeuAc(2)	0.0241	0.00719
sp|Q9NZP8|C1RL_HUMAN Complement C1r subcomponent-like protein OS=Homo sapiens GN=C1RL PE=1 SV=2	KNQSVNVFLGHTAIDEMLK	HexNAc(4)Hex(5)NeuAc(2)	0.179	0.0585
sp|Q9UGM5|FETUB_HUMAN Fetuin-B OS=Homo sapiens GN=FETUB PE=1 SV=2	VLYLAAYNCTLR	HexNAc(4)Hex(5)NeuAc(2)	0.0213
sp|Q9UPP5|K1107_HUMAN Uncharacterized protein KIAA1107 OS=Homo sapiens GN=KIAA1107 PE=1 SV=2	CIAFIVDNFSK	HexNAc(4)Hex(5)NeuAc(2)		0.051
sp|Q10588|BST1_HUMAN ADP-ribosyl cyclase/cyclic ADP-ribose hydrolase 2 OS=Homo sapiens GN=BST1 PE=1 SV=2	DSSGVIHVMLNGSEPTGAYPIK	HexNAc(2)Hex(6)	0.0179	0.0125
sp|Q16610|ECM1_HUMAN Extracellular matrix protein 1 OS=Homo sapiens GN=ECM1 PE=1 SV=2	HIPGLIHNMTAR	HexNAc(4)Hex(5)Fuc(1)NeuAc(2)	0.0132
Note: the number from column D and E correspond to the percentage of the individual glycopeptides from the whole column

## Sheet: MCI-fraction1+2
Table S3. N-glycopeptides identified in each fraction in the pooled MCI samples
Fraction 1+2
			AD_MCIF12_1.byspec2 (%)	AD_MCIF12_2.byspec2 (%)
Protein\nname	Sequence\n(unformatted)	Glycans
sp|O75882|ATRN_HUMAN Attractin OS=Homo sapiens GN=ATRN PE=1 SV=2	CENLTTGK	HexNAc(4)Hex(5)Fuc(2)NeuAc(1)	0.00687
sp|O75882|ATRN_HUMAN Attractin OS=Homo sapiens GN=ATRN PE=1 SV=2	CENLTTGK	HexNAc(4)Hex(5)NeuAc(1)	0.124	0.0875
sp|O75882|ATRN_HUMAN Attractin OS=Homo sapiens GN=ATRN PE=1 SV=2	CENLTTGK	HexNAc(4)Hex(5)NeuAc(2)	0.0761
sp|O75882|ATRN_HUMAN Attractin OS=Homo sapiens GN=ATRN PE=1 SV=2	CINQSICEK	HexNAc(4)Hex(5)NeuAc(2)	0.484	0.466
sp|O75882|ATRN_HUMAN Attractin OS=Homo sapiens GN=ATRN PE=1 SV=2	GICNSSDVR	HexNAc(4)Hex(5)Fuc(2)NeuAc(1)		0.101
sp|O75882|ATRN_HUMAN Attractin OS=Homo sapiens GN=ATRN PE=1 SV=2	GICNSSDVR	HexNAc(4)Hex(5)NeuAc(2)	0.199	0.11
sp|O75882|ATRN_HUMAN Attractin OS=Homo sapiens GN=ATRN PE=1 SV=2	IDSTGNVTNELR	HexNAc(2)Hex(5)	2.46	1.49
sp|O75882|ATRN_HUMAN Attractin OS=Homo sapiens GN=ATRN PE=1 SV=2	IDSTGNVTNELR	HexNAc(2)Hex(6)	0.885	0.581
sp|O75882|ATRN_HUMAN Attractin OS=Homo sapiens GN=ATRN PE=1 SV=2	IDSTGNVTNELR	HexNAc(2)Hex(8)	0.148
sp|O75882|ATRN_HUMAN Attractin OS=Homo sapiens GN=ATRN PE=1 SV=2	IDSTGNVTNELR	HexNAc(2)Hex(9)	0.102	0.062
sp|O75882|ATRN_HUMAN Attractin OS=Homo sapiens GN=ATRN PE=1 SV=2	IDSTGNVTNELR	HexNAc(3)Hex(6)NeuAc(1)	0.145	0.146
sp|O75882|ATRN_HUMAN Attractin OS=Homo sapiens GN=ATRN PE=1 SV=2	NHSCSEGQISIFR	HexNAc(4)Hex(5)Fuc(2)NeuAc(1)	0.109	0.0577
sp|O75882|ATRN_HUMAN Attractin OS=Homo sapiens GN=ATRN PE=1 SV=2	NHSCSEGQISIFR	HexNAc(4)Hex(5)NeuAc(2)		0.188
sp|P0C0L5|CO4B_HUMAN Complement C4-B OS=Homo sapiens GN=C4B PE=1 SV=2	GLNVTLSSTGR	HexNAc(4)Hex(5)Fuc(2)NeuAc(1)		0.0344
sp|P0C0L5|CO4B_HUMAN Complement C4-B OS=Homo sapiens GN=C4B PE=1 SV=2	GLNVTLSSTGR	HexNAc(4)Hex(5)NeuAc(2)	0.0135	0.044
sp|P00450|CERU_HUMAN Ceruloplasmin OS=Homo sapiens GN=CP PE=1 SV=1	EHEGAIYPDNTTDFQR	HexNAc(4)Hex(5)Fuc(1)NeuAc(2)	0.401	0.502
sp|P00450|CERU_HUMAN Ceruloplasmin OS=Homo sapiens GN=CP PE=1 SV=1	EHEGAIYPDNTTDFQR	HexNAc(4)Hex(5)Fuc(2)NeuAc(1)	0.537	0.619
sp|P00450|CERU_HUMAN Ceruloplasmin OS=Homo sapiens GN=CP PE=1 SV=1	EHEGAIYPDNTTDFQR	HexNAc(4)Hex(5)NeuAc(2)	0.957	0.767
sp|P00450|CERU_HUMAN Ceruloplasmin OS=Homo sapiens GN=CP PE=1 SV=1	EHEGAIYPDNTTDFQR	HexNAc(5)Hex(6)Fuc(1)NeuAc(3)	0.243	0.319
sp|P00450|CERU_HUMAN Ceruloplasmin OS=Homo sapiens GN=CP PE=1 SV=1	EHEGAIYPDNTTDFQR	HexNAc(5)Hex(6)Fuc(2)NeuAc(3)	0.0403	0.0464
sp|P00450|CERU_HUMAN Ceruloplasmin OS=Homo sapiens GN=CP PE=1 SV=1	EHEGAIYPDNTTDFQR	HexNAc(5)Hex(6)NeuAc(3)	0.214	0.332
sp|P00450|CERU_HUMAN Ceruloplasmin OS=Homo sapiens GN=CP PE=1 SV=1	EHEGAIYPDNTTDFQR	HexNAc(6)Hex(7)		0.159
sp|P00450|CERU_HUMAN Ceruloplasmin OS=Homo sapiens GN=CP PE=1 SV=1	EHEGAIYPDNTTDFQR	HexNAc(7)Hex(8)Fuc(1)NeuAc(1)		0.0192
sp|P00734|THRB_HUMAN Prothrombin OS=Homo sapiens GN=F2 PE=1 SV=2	GHVNITR	HexNAc(3)Hex(4)NeuAc(1)	0.434	0.508
sp|P00734|THRB_HUMAN Prothrombin OS=Homo sapiens GN=F2 PE=1 SV=2	GHVNITR	HexNAc(4)Hex(5)Fuc(1)NeuAc(1)	0.0119	0.0185
sp|P00734|THRB_HUMAN Prothrombin OS=Homo sapiens GN=F2 PE=1 SV=2	GHVNITR	HexNAc(4)Hex(5)Fuc(1)NeuAc(2)	0.367	0.375
sp|P00734|THRB_HUMAN Prothrombin OS=Homo sapiens GN=F2 PE=1 SV=2	GHVNITR	HexNAc(4)Hex(5)Fuc(2)NeuAc(1)	0.0382
sp|P00734|THRB_HUMAN Prothrombin OS=Homo sapiens GN=F2 PE=1 SV=2	GHVNITR	HexNAc(4)Hex(5)NeuAc(1)	0.595	0.644
sp|P00734|THRB_HUMAN Prothrombin OS=Homo sapiens GN=F2 PE=1 SV=2	GHVNITR	HexNAc(4)Hex(5)NeuAc(2)	21.9	24.2
sp|P00734|THRB_HUMAN Prothrombin OS=Homo sapiens GN=F2 PE=1 SV=2	NFTENDLLVR	HexNAc(4)Hex(5)NeuAc(2)	0.117	0.131
sp|P00748|FA12_HUMAN Coagulation factor XII OS=Homo sapiens GN=F12 PE=1 SV=3	NHSCEPCQTLAVR	HexNAc(4)Hex(5)Fuc(2)NeuAc(1)	0.0933	0.122
sp|P00748|FA12_HUMAN Coagulation factor XII OS=Homo sapiens GN=F12 PE=1 SV=3	NVTAEQAR	HexNAc(4)Hex(5)Fuc(2)NeuAc(1)	0.0971
sp|P00748|FA12_HUMAN Coagulation factor XII OS=Homo sapiens GN=F12 PE=1 SV=3	NVTAEQAR	HexNAc(4)Hex(5)NeuAc(2)	0.234	0.158
sp|P00748|FA12_HUMAN Coagulation factor XII OS=Homo sapiens GN=F12 PE=1 SV=3	RNHSCEPCQTLAVR	HexNAc(4)Hex(5)NeuAc(2)	0.681	0.657
sp|P01008|ANT3_HUMAN Antithrombin-III OS=Homo sapiens GN=SERPINC1 PE=1 SV=1	WVSNK	HexNAc(3)Hex(4)NeuAc(1)	0.00724
sp|P01008|ANT3_HUMAN Antithrombin-III OS=Homo sapiens GN=SERPINC1 PE=1 SV=1	WVSNK	HexNAc(4)Hex(5)Fuc(2)NeuAc(1)	0.79	0.118
sp|P01008|ANT3_HUMAN Antithrombin-III OS=Homo sapiens GN=SERPINC1 PE=1 SV=1	WVSNK	HexNAc(4)Hex(5)NeuAc(2)	1.53	1.15
sp|P01008|ANT3_HUMAN Antithrombin-III OS=Homo sapiens GN=SERPINC1 PE=1 SV=1	WVSNKTEGR	HexNAc(4)Hex(5)NeuAc(2)	0.0394	0.0217
sp|P01024|CO3_HUMAN Complement C3 OS=Homo sapiens GN=C3 PE=1 SV=2	MNK	HexNAc(5)Hex(6)Fuc(1)NeuAc(2)	0.0708
sp|P01042|KNG1_HUMAN Kininogen-1 OS=Homo sapiens GN=KNG1 PE=1 SV=2	ITYSIVQTNCSK	HexNAc(5)Hex(6)Fuc(1)NeuAc(3)	0.0456	0.0742
sp|P01042|KNG1_HUMAN Kininogen-1 OS=Homo sapiens GN=KNG1 PE=1 SV=2	ITYSIVQTNCSK	HexNAc(5)Hex(6)Fuc(4)NeuAc(1)		0.00869
sp|P01042|KNG1_HUMAN Kininogen-1 OS=Homo sapiens GN=KNG1 PE=1 SV=2	ITYSIVQTNCSK	HexNAc(5)Hex(6)NeuAc(3)	0.132	0.0881
sp|P02749|APOH_HUMAN Beta-2-glycoprotein 1 OS=Homo sapiens GN=APOH PE=1 SV=3	PSAGNNSLYR	HexNAc(4)Hex(5)Fuc(2)NeuAc(1)	0.122	0.16
sp|P02749|APOH_HUMAN Beta-2-glycoprotein 1 OS=Homo sapiens GN=APOH PE=1 SV=3	PSAGNNSLYR	HexNAc(4)Hex(5)NeuAc(2)	0.28	0.366
sp|P02749|APOH_HUMAN Beta-2-glycoprotein 1 OS=Homo sapiens GN=APOH PE=1 SV=3	PSAGNNSLYR	HexNAc(4)Hex(6)NeuAc(1)	0.186	0.101
sp|P02749|APOH_HUMAN Beta-2-glycoprotein 1 OS=Homo sapiens GN=APOH PE=1 SV=3	VYKPSAGNNSLYR	HexNAc(4)Hex(5)Fuc(1)NeuAc(2)	0.011	0.0351
sp|P02749|APOH_HUMAN Beta-2-glycoprotein 1 OS=Homo sapiens GN=APOH PE=1 SV=3	VYKPSAGNNSLYR	HexNAc(4)Hex(5)Fuc(2)NeuAc(1)		0.597
sp|P02749|APOH_HUMAN Beta-2-glycoprotein 1 OS=Homo sapiens GN=APOH PE=1 SV=3	VYKPSAGNNSLYR	HexNAc(4)Hex(5)NeuAc(2)	0.353	0.405
sp|P02749|APOH_HUMAN Beta-2-glycoprotein 1 OS=Homo sapiens GN=APOH PE=1 SV=3	VYKPSAGNNSLYR	HexNAc(5)Hex(6)Fuc(1)NeuAc(3)	0.0251	0.00545
sp|P02749|APOH_HUMAN Beta-2-glycoprotein 1 OS=Homo sapiens GN=APOH PE=1 SV=3	VYKPSAGNNSLYR	HexNAc(5)Hex(6)Fuc(4)NeuAc(1)		0
sp|P02749|APOH_HUMAN Beta-2-glycoprotein 1 OS=Homo sapiens GN=APOH PE=1 SV=3	VYKPSAGNNSLYR	HexNAc(5)Hex(6)NeuAc(3)	0.0397	0.0342
sp|P02750|A2GL_HUMAN Leucine-rich alpha-2-glycoprotein OS=Homo sapiens GN=LRG1 PE=1 SV=2	MFSQNDTR	HexNAc(4)Hex(5)Fuc(1)NeuAc(2)	0.111	0.131
sp|P02750|A2GL_HUMAN Leucine-rich alpha-2-glycoprotein OS=Homo sapiens GN=LRG1 PE=1 SV=2	MFSQNDTR	HexNAc(4)Hex(5)Fuc(2)NeuAc(1)	0.69	0.816
sp|P02750|A2GL_HUMAN Leucine-rich alpha-2-glycoprotein OS=Homo sapiens GN=LRG1 PE=1 SV=2	MFSQNDTR	HexNAc(4)Hex(5)NeuAc(2)	1.21	1.14
sp|P02750|A2GL_HUMAN Leucine-rich alpha-2-glycoprotein OS=Homo sapiens GN=LRG1 PE=1 SV=2	MFSQNDTR	HexNAc(5)Hex(6)Fuc(1)NeuAc(3)	0.208	0.177
sp|P02750|A2GL_HUMAN Leucine-rich alpha-2-glycoprotein OS=Homo sapiens GN=LRG1 PE=1 SV=2	MFSQNDTR	HexNAc(5)Hex(6)Fuc(2)NeuAc(2)		0.26
sp|P02750|A2GL_HUMAN Leucine-rich alpha-2-glycoprotein OS=Homo sapiens GN=LRG1 PE=1 SV=2	MFSQNDTR	HexNAc(5)Hex(6)NeuAc(3)		0.334
sp|P02765|FETUA_HUMAN Alpha-2-HS-glycoprotein OS=Homo sapiens GN=AHSG PE=1 SV=1	AALAAFNAQNNGSNFQLEEISR	HexNAc(6)Hex(7)Fuc(3)NeuAc(1)		0.0107
sp|P02765|FETUA_HUMAN Alpha-2-HS-glycoprotein OS=Homo sapiens GN=AHSG PE=1 SV=1	VCQDCPLLAPLNDTR	HexNAc(4)Hex(5)NeuAc(2)	0.0596	0.127
sp|P02790|HEMO_HUMAN Hemopexin OS=Homo sapiens GN=HPX PE=1 SV=2	ALPQPQNVTSLLGCTH	HexNAc(4)Hex(5)Fuc(2)NeuAc(1)		0.01
sp|P02790|HEMO_HUMAN Hemopexin OS=Homo sapiens GN=HPX PE=1 SV=2	ALPQPQNVTSLLGCTH	HexNAc(4)Hex(5)NeuAc(2)	0.0154
sp|P02790|HEMO_HUMAN Hemopexin OS=Homo sapiens GN=HPX PE=1 SV=2	GHGHRNGTGHGNSTHHGPEYMR	HexNAc(4)Hex(5)Fuc(2)NeuAc(1)		0.0222
sp|P02790|HEMO_HUMAN Hemopexin OS=Homo sapiens GN=HPX PE=1 SV=2	GHGHRNGTGHGNSTHHGPEYMR	HexNAc(4)Hex(5)NeuAc(2)	0.0105	0.0206
sp|P02790|HEMO_HUMAN Hemopexin OS=Homo sapiens GN=HPX PE=1 SV=2	NGTGHGNSTHHGPEYMR	HexNAc(3)Hex(3)		0.00341
sp|P02790|HEMO_HUMAN Hemopexin OS=Homo sapiens GN=HPX PE=1 SV=2	NGTGHGNSTHHGPEYMR	HexNAc(3)Hex(4)NeuAc(1)	0.0422	0.0634
sp|P02790|HEMO_HUMAN Hemopexin OS=Homo sapiens GN=HPX PE=1 SV=2	NGTGHGNSTHHGPEYMR	HexNAc(4)Hex(5)Fuc(1)NeuAc(1)	0.0111	0.011
sp|P02790|HEMO_HUMAN Hemopexin OS=Homo sapiens GN=HPX PE=1 SV=2	NGTGHGNSTHHGPEYMR	HexNAc(4)Hex(5)Fuc(1)NeuAc(2)	0.88	0.579
sp|P02790|HEMO_HUMAN Hemopexin OS=Homo sapiens GN=HPX PE=1 SV=2	NGTGHGNSTHHGPEYMR	HexNAc(4)Hex(5)Fuc(2)NeuAc(1)	1.39	1.41
sp|P02790|HEMO_HUMAN Hemopexin OS=Homo sapiens GN=HPX PE=1 SV=2	NGTGHGNSTHHGPEYMR	HexNAc(4)Hex(5)NeuAc(1)	1.22	0.978
sp|P02790|HEMO_HUMAN Hemopexin OS=Homo sapiens GN=HPX PE=1 SV=2	NGTGHGNSTHHGPEYMR	HexNAc(4)Hex(5)NeuAc(2)	13.5	12.4
sp|P02790|HEMO_HUMAN Hemopexin OS=Homo sapiens GN=HPX PE=1 SV=2	NGTGHGNSTHHGPEYMR	HexNAc(5)Hex(5)Fuc(1)NeuAc(1)		0.0618
sp|P02790|HEMO_HUMAN Hemopexin OS=Homo sapiens GN=HPX PE=1 SV=2	NGTGHGNSTHHGPEYMR	HexNAc(5)Hex(5)NeuAc(2)	0.0134
sp|P02790|HEMO_HUMAN Hemopexin OS=Homo sapiens GN=HPX PE=1 SV=2	NGTGHGNSTHHGPEYMR	HexNAc(5)Hex(6)Fuc(1)NeuAc(2)		0.00294
sp|P02790|HEMO_HUMAN Hemopexin OS=Homo sapiens GN=HPX PE=1 SV=2	NGTGHGNSTHHGPEYMR	HexNAc(5)Hex(6)Fuc(1)NeuAc(3)	0.13	0.13
sp|P02790|HEMO_HUMAN Hemopexin OS=Homo sapiens GN=HPX PE=1 SV=2	NGTGHGNSTHHGPEYMR	HexNAc(5)Hex(6)Fuc(2)NeuAc(1)	0.18
sp|P02790|HEMO_HUMAN Hemopexin OS=Homo sapiens GN=HPX PE=1 SV=2	NGTGHGNSTHHGPEYMR	HexNAc(5)Hex(6)Fuc(2)NeuAc(2)	0.0407
sp|P02790|HEMO_HUMAN Hemopexin OS=Homo sapiens GN=HPX PE=1 SV=2	NGTGHGNSTHHGPEYMR	HexNAc(5)Hex(6)NeuAc(1)	0.0179
sp|P02790|HEMO_HUMAN Hemopexin OS=Homo sapiens GN=HPX PE=1 SV=2	NGTGHGNSTHHGPEYMR	HexNAc(5)Hex(6)NeuAc(2)	0.079	0.234
sp|P02790|HEMO_HUMAN Hemopexin OS=Homo sapiens GN=HPX PE=1 SV=2	NGTGHGNSTHHGPEYMR	HexNAc(5)Hex(6)NeuAc(3)	0.949	1.09
sp|P02790|HEMO_HUMAN Hemopexin OS=Homo sapiens GN=HPX PE=1 SV=2	NGTGHGNSTHHGPEYMR	HexNAc(6)Hex(7)NeuAc(2)	0.00208	0.00744
sp|P02790|HEMO_HUMAN Hemopexin OS=Homo sapiens GN=HPX PE=1 SV=2	NGTGHGNSTHHGPEYMR	HexNAc(7)Hex(8)NeuAc(1)	0.14
sp|P03952|KLKB1_HUMAN Plasma kallikrein OS=Homo sapiens GN=KLKB1 PE=1 SV=1	GVNFNVSK	HexNAc(4)Hex(5)NeuAc(2)	0.609	0.718
sp|P04070|PROC_HUMAN Vitamin K-dependent protein C OS=Homo sapiens GN=PROC PE=1 SV=1	EVFVHPNYSK	HexNAc(4)Hex(5)Fuc(2)NeuAc(1)	0.104	0.138
sp|P04070|PROC_HUMAN Vitamin K-dependent protein C OS=Homo sapiens GN=PROC PE=1 SV=1	EVFVHPNYSK	HexNAc(4)Hex(5)NeuAc(2)	0.207	0.219
sp|P04070|PROC_HUMAN Vitamin K-dependent protein C OS=Homo sapiens GN=PROC PE=1 SV=1	EVFVHPNYSK	HexNAc(5)Hex(6)NeuAc(3)	0.0289	0.0443
sp|P04278|SHBG_HUMAN Sex hormone-binding globulin OS=Homo sapiens GN=SHBG PE=1 SV=2	LDVDQALNR	HexNAc(4)Hex(5)NeuAc(2)		0.279
sp|P05155|IC1_HUMAN Plasma protease C1 inhibitor OS=Homo sapiens GN=SERPING1 PE=1 SV=2	ASSNPNATSSSSQDPESLQDR	HexNAc(5)Hex(9)Fuc(1)	0.00122
sp|P05155|IC1_HUMAN Plasma protease C1 inhibitor OS=Homo sapiens GN=SERPING1 PE=1 SV=2	DTFVNASR	HexNAc(3)Hex(4)NeuAc(1)	0.0728	0.102
sp|P05155|IC1_HUMAN Plasma protease C1 inhibitor OS=Homo sapiens GN=SERPING1 PE=1 SV=2	DTFVNASR	HexNAc(4)Hex(5)Fuc(1)NeuAc(2)	0.419	0.0798
sp|P05155|IC1_HUMAN Plasma protease C1 inhibitor OS=Homo sapiens GN=SERPING1 PE=1 SV=2	DTFVNASR	HexNAc(4)Hex(5)Fuc(2)NeuAc(1)	0.222
sp|P05155|IC1_HUMAN Plasma protease C1 inhibitor OS=Homo sapiens GN=SERPING1 PE=1 SV=2	DTFVNASR	HexNAc(4)Hex(5)NeuAc(2)	4.95	5
sp|P05155|IC1_HUMAN Plasma protease C1 inhibitor OS=Homo sapiens GN=SERPING1 PE=1 SV=2	DTFVNASR	HexNAc(5)Hex(6)Fuc(1)NeuAc(3)		0.0371
sp|P05155|IC1_HUMAN Plasma protease C1 inhibitor OS=Homo sapiens GN=SERPING1 PE=1 SV=2	DTFVNASR	HexNAc(5)Hex(6)Fuc(2)NeuAc(2)		0.185
sp|P05155|IC1_HUMAN Plasma protease C1 inhibitor OS=Homo sapiens GN=SERPING1 PE=1 SV=2	DTFVNASR	HexNAc(5)Hex(6)NeuAc(3)	0.268	0.318
sp|P05155|IC1_HUMAN Plasma protease C1 inhibitor OS=Homo sapiens GN=SERPING1 PE=1 SV=2	DTFVNASR	HexNAc(6)Hex(7)		0.0713
sp|P05156|CFAI_HUMAN Complement factor I OS=Homo sapiens GN=CFI PE=1 SV=2	FLNNGTCTAEGK	HexNAc(4)Hex(5)Fuc(2)NeuAc(1)	1.38
sp|P05156|CFAI_HUMAN Complement factor I OS=Homo sapiens GN=CFI PE=1 SV=2	FLNNGTCTAEGK	HexNAc(4)Hex(5)NeuAc(1)	0.108	0.0982
sp|P05156|CFAI_HUMAN Complement factor I OS=Homo sapiens GN=CFI PE=1 SV=2	FLNNGTCTAEGK	HexNAc(4)Hex(5)NeuAc(2)	1.92	1.95
sp|P05156|CFAI_HUMAN Complement factor I OS=Homo sapiens GN=CFI PE=1 SV=2	LISNCSK	HexNAc(4)Hex(5)Fuc(2)NeuAc(1)	0.0341	0.0282
sp|P05156|CFAI_HUMAN Complement factor I OS=Homo sapiens GN=CFI PE=1 SV=2	LISNCSK	HexNAc(4)Hex(5)NeuAc(2)	1.07	0.993
sp|P05156|CFAI_HUMAN Complement factor I OS=Homo sapiens GN=CFI PE=1 SV=2	NGTAVCATNR	HexNAc(4)Hex(5)Fuc(2)NeuAc(1)	0.28
sp|P05156|CFAI_HUMAN Complement factor I OS=Homo sapiens GN=CFI PE=1 SV=2	NGTAVCATNR	HexNAc(4)Hex(5)NeuAc(1)	0.301	0.218
sp|P05156|CFAI_HUMAN Complement factor I OS=Homo sapiens GN=CFI PE=1 SV=2	NGTAVCATNR	HexNAc(4)Hex(5)NeuAc(2)	0.472	0.482
sp|P05543|THBG_HUMAN Thyroxine-binding globulin OS=Homo sapiens GN=SERPINA7 PE=1 SV=2	VTACHSSQPNATLYK	HexNAc(4)Hex(5)Fuc(2)NeuAc(1)	0.148
sp|P05543|THBG_HUMAN Thyroxine-binding globulin OS=Homo sapiens GN=SERPINA7 PE=1 SV=2	VTACHSSQPNATLYK	HexNAc(4)Hex(5)NeuAc(2)	0.255	0.233
sp|P05546|HEP2_HUMAN Heparin cofactor 2 OS=Homo sapiens GN=SERPIND1 PE=1 SV=3	DFVNASSK	HexNAc(4)Hex(5)Fuc(2)NeuAc(1)	1.61	1.48
sp|P05546|HEP2_HUMAN Heparin cofactor 2 OS=Homo sapiens GN=SERPIND1 PE=1 SV=3	DFVNASSK	HexNAc(4)Hex(5)NeuAc(1)		0.00684
sp|P05546|HEP2_HUMAN Heparin cofactor 2 OS=Homo sapiens GN=SERPIND1 PE=1 SV=3	DFVNASSK	HexNAc(4)Hex(5)NeuAc(2)	2.88	2.95
sp|P05546|HEP2_HUMAN Heparin cofactor 2 OS=Homo sapiens GN=SERPIND1 PE=1 SV=3	DFVNASSK	HexNAc(5)Hex(6)Fuc(2)NeuAc(2)		0.0293
sp|P06276|CHLE_HUMAN Cholinesterase OS=Homo sapiens GN=BCHE PE=1 SV=1	DNNSIITR	HexNAc(4)Hex(5)Fuc(2)NeuAc(1)	0.194	0.111
sp|P06276|CHLE_HUMAN Cholinesterase OS=Homo sapiens GN=BCHE PE=1 SV=1	DNNSIITR	HexNAc(4)Hex(5)NeuAc(1)	0.337	0.432
sp|P06276|CHLE_HUMAN Cholinesterase OS=Homo sapiens GN=BCHE PE=1 SV=1	DNNSIITR	HexNAc(4)Hex(5)NeuAc(2)	0.365	0.385
sp|P06276|CHLE_HUMAN Cholinesterase OS=Homo sapiens GN=BCHE PE=1 SV=1	ENETEIIK	HexNAc(3)Hex(4)NeuAc(1)		0.0972
sp|P06276|CHLE_HUMAN Cholinesterase OS=Homo sapiens GN=BCHE PE=1 SV=1	ENETEIIK	HexNAc(4)Hex(5)Fuc(2)NeuAc(1)	0.135
sp|P06276|CHLE_HUMAN Cholinesterase OS=Homo sapiens GN=BCHE PE=1 SV=1	ENETEIIK	HexNAc(4)Hex(5)NeuAc(1)	0.275
sp|P06276|CHLE_HUMAN Cholinesterase OS=Homo sapiens GN=BCHE PE=1 SV=1	ENETEIIK	HexNAc(4)Hex(5)NeuAc(2)	0.27	0.277
sp|P08603|CFAH_HUMAN Complement factor H OS=Homo sapiens GN=CFH PE=1 SV=4	ISEENETTCYMGK	HexNAc(4)Hex(5)NeuAc(2)	0.0866	0.0887
sp|P08603|CFAH_HUMAN Complement factor H OS=Homo sapiens GN=CFH PE=1 SV=4	MDGASNVTCINSR	HexNAc(4)Hex(5)Fuc(2)NeuAc(1)	0.0246	0.0594
sp|P08603|CFAH_HUMAN Complement factor H OS=Homo sapiens GN=CFH PE=1 SV=4	MDGASNVTCINSR	HexNAc(4)Hex(5)NeuAc(2)	0.0551
sp|P10909|CLUS_HUMAN Clusterin OS=Homo sapiens GN=CLU PE=1 SV=1	EDALNETR	HexNAc(4)Hex(5)NeuAc(2)		0.0605
sp|P10909|CLUS_HUMAN Clusterin OS=Homo sapiens GN=CLU PE=1 SV=1	EDALNETR	HexNAc(5)Hex(6)Fuc(1)NeuAc(3)	0.156
sp|P10909|CLUS_HUMAN Clusterin OS=Homo sapiens GN=CLU PE=1 SV=1	EDALNETR	HexNAc(5)Hex(6)Fuc(2)NeuAc(2)	0.017	0.294
sp|P10909|CLUS_HUMAN Clusterin OS=Homo sapiens GN=CLU PE=1 SV=1	EDALNETR	HexNAc(5)Hex(6)NeuAc(3)	0.409	0.481
sp|P10909|CLUS_HUMAN Clusterin OS=Homo sapiens GN=CLU PE=1 SV=1	EDALNETR	HexNAc(7)Hex(8)NeuAc(1)	0.0165	0.0218
sp|P10909|CLUS_HUMAN Clusterin OS=Homo sapiens GN=CLU PE=1 SV=1	HNSTGCLR	HexNAc(3)Hex(4)NeuAc(1)	0.0231	0.0165
sp|P10909|CLUS_HUMAN Clusterin OS=Homo sapiens GN=CLU PE=1 SV=1	HNSTGCLR	HexNAc(4)Hex(5)NeuAc(2)	1.37	1.09
sp|P10909|CLUS_HUMAN Clusterin OS=Homo sapiens GN=CLU PE=1 SV=1	HNSTGCLR	HexNAc(5)Hex(6)Fuc(2)NeuAc(2)	0.0256	0.0313
sp|P10909|CLUS_HUMAN Clusterin OS=Homo sapiens GN=CLU PE=1 SV=1	HNSTGCLR	HexNAc(5)Hex(6)NeuAc(2)	0.0671	0.0475
sp|P10909|CLUS_HUMAN Clusterin OS=Homo sapiens GN=CLU PE=1 SV=1	HNSTGCLR	HexNAc(5)Hex(6)NeuAc(3)		0.0437
sp|P10909|CLUS_HUMAN Clusterin OS=Homo sapiens GN=CLU PE=1 SV=1	KEDALNETR	HexNAc(4)Hex(5)Fuc(2)NeuAc(1)		0.0128
sp|P10909|CLUS_HUMAN Clusterin OS=Homo sapiens GN=CLU PE=1 SV=1	KEDALNETR	HexNAc(4)Hex(5)NeuAc(2)		0.0551
sp|P10909|CLUS_HUMAN Clusterin OS=Homo sapiens GN=CLU PE=1 SV=1	KEDALNETR	HexNAc(5)Hex(6)Fuc(2)NeuAc(2)	0.0466	0.049
sp|P10909|CLUS_HUMAN Clusterin OS=Homo sapiens GN=CLU PE=1 SV=1	KEDALNETR	HexNAc(5)Hex(6)NeuAc(3)	0.0517	0.0863
sp|P10909|CLUS_HUMAN Clusterin OS=Homo sapiens GN=CLU PE=1 SV=1	KEDALNETR	HexNAc(7)Hex(8)NeuAc(1)		0.00579
sp|P10909|CLUS_HUMAN Clusterin OS=Homo sapiens GN=CLU PE=1 SV=1	KKEDALNETR	HexNAc(4)Hex(5)NeuAc(1)	0.00502
sp|P10909|CLUS_HUMAN Clusterin OS=Homo sapiens GN=CLU PE=1 SV=1	KKEDALNETR	HexNAc(4)Hex(5)NeuAc(2)	0.39	0.282
sp|P10909|CLUS_HUMAN Clusterin OS=Homo sapiens GN=CLU PE=1 SV=1	KKEDALNETR	HexNAc(5)Hex(6)Fuc(1)NeuAc(3)	0.308	0.371
sp|P10909|CLUS_HUMAN Clusterin OS=Homo sapiens GN=CLU PE=1 SV=1	KKEDALNETR	HexNAc(5)Hex(6)NeuAc(3)	0.127
sp|P20742|PZP_HUMAN Pregnancy zone protein OS=Homo sapiens GN=PZP PE=1 SV=4	VNITVCGEYTYGK	HexNAc(5)Hex(5)NeuAc(2)	0.132
sp|P22792|CPN2_HUMAN Carboxypeptidase N subunit 2 OS=Homo sapiens GN=CPN2 PE=1 SV=3	AFGSNPNLTK	HexNAc(4)Hex(5)Fuc(2)NeuAc(1)	0.34	0.244
sp|P22792|CPN2_HUMAN Carboxypeptidase N subunit 2 OS=Homo sapiens GN=CPN2 PE=1 SV=3	AFGSNPNLTK	HexNAc(4)Hex(5)NeuAc(2)	0.658	0.469
sp|P22792|CPN2_HUMAN Carboxypeptidase N subunit 2 OS=Homo sapiens GN=CPN2 PE=1 SV=3	AFGSNPNLTK	HexNAc(5)Hex(6)Fuc(1)NeuAc(3)		0.0665
sp|P22792|CPN2_HUMAN Carboxypeptidase N subunit 2 OS=Homo sapiens GN=CPN2 PE=1 SV=3	AFGSNPNLTK	HexNAc(5)Hex(6)Fuc(2)NeuAc(2)		0.0583
sp|P22792|CPN2_HUMAN Carboxypeptidase N subunit 2 OS=Homo sapiens GN=CPN2 PE=1 SV=3	AFGSNPNLTK	HexNAc(5)Hex(6)NeuAc(2)	0.0214
sp|P22792|CPN2_HUMAN Carboxypeptidase N subunit 2 OS=Homo sapiens GN=CPN2 PE=1 SV=3	AFGSNPNLTK	HexNAc(5)Hex(6)NeuAc(3)	0.159	0.103
sp|P22891|PROZ_HUMAN Vitamin K-dependent protein Z OS=Homo sapiens GN=PROZ PE=1 SV=2	NGTDLGNSLTTR	HexNAc(4)Hex(5)Fuc(2)NeuAc(1)		0.0311
sp|P22891|PROZ_HUMAN Vitamin K-dependent protein Z OS=Homo sapiens GN=PROZ PE=1 SV=2	NGTDLGNSLTTR	HexNAc(4)Hex(5)NeuAc(2)	0.0645	0.0446
sp|P22891|PROZ_HUMAN Vitamin K-dependent protein Z OS=Homo sapiens GN=PROZ PE=1 SV=2	NITVK	HexNAc(4)Hex(5)Fuc(2)NeuAc(1)	0.0479
sp|P22891|PROZ_HUMAN Vitamin K-dependent protein Z OS=Homo sapiens GN=PROZ PE=1 SV=2	NITVK	HexNAc(4)Hex(5)NeuAc(2)	0.0654	0.0491
sp|P22891|PROZ_HUMAN Vitamin K-dependent protein Z OS=Homo sapiens GN=PROZ PE=1 SV=2	TYFNR	HexNAc(4)Hex(5)NeuAc(2)	0.122
sp|P43251|BTD_HUMAN Biotinidase OS=Homo sapiens GN=BTD PE=1 SV=2	FNDTEVLQR	HexNAc(4)Hex(5)Fuc(1)NeuAc(2)	0.0431	0.0661
sp|P43251|BTD_HUMAN Biotinidase OS=Homo sapiens GN=BTD PE=1 SV=2	FNDTEVLQR	HexNAc(4)Hex(5)Fuc(2)NeuAc(1)	0.442	0.471
sp|P43251|BTD_HUMAN Biotinidase OS=Homo sapiens GN=BTD PE=1 SV=2	FNDTEVLQR	HexNAc(4)Hex(5)NeuAc(2)	0.688	0.744
sp|P43251|BTD_HUMAN Biotinidase OS=Homo sapiens GN=BTD PE=1 SV=2	FNDTEVLQR	HexNAc(5)Hex(6)Fuc(2)NeuAc(2)	0.0294
sp|P43251|BTD_HUMAN Biotinidase OS=Homo sapiens GN=BTD PE=1 SV=2	FNDTEVLQR	HexNAc(5)Hex(6)NeuAc(3)	0.0393	0.0557
sp|P43251|BTD_HUMAN Biotinidase OS=Homo sapiens GN=BTD PE=1 SV=2	NPVGLIGAENATGETDPSHSK	HexNAc(5)Hex(6)Fuc(1)NeuAc(3)	0.0824	0.148
sp|P43251|BTD_HUMAN Biotinidase OS=Homo sapiens GN=BTD PE=1 SV=2	NPVGLIGAENATGETDPSHSK	HexNAc(5)Hex(6)NeuAc(3)	0.138	0.22
sp|P43251|BTD_HUMAN Biotinidase OS=Homo sapiens GN=BTD PE=1 SV=2	NPVGLIGAENATGETDPSHSK	HexNAc(7)Hex(8)NeuAc(1)		0.053
sp|P43652|AFAM_HUMAN Afamin OS=Homo sapiens GN=AFM PE=1 SV=1	DIENFNSTQK	HexNAc(3)Hex(4)NeuAc(1)	0.0437	0.0529
sp|P43652|AFAM_HUMAN Afamin OS=Homo sapiens GN=AFM PE=1 SV=1	DIENFNSTQK	HexNAc(4)Hex(5)Fuc(2)NeuAc(1)	0.0219	3.84
sp|P43652|AFAM_HUMAN Afamin OS=Homo sapiens GN=AFM PE=1 SV=1	DIENFNSTQK	HexNAc(4)Hex(5)NeuAc(1)	0.0126	0.0521
sp|P43652|AFAM_HUMAN Afamin OS=Homo sapiens GN=AFM PE=1 SV=1	DIENFNSTQK	HexNAc(4)Hex(5)NeuAc(2)	7.04	7.12
sp|P43652|AFAM_HUMAN Afamin OS=Homo sapiens GN=AFM PE=1 SV=1	DIENFNSTQK	HexNAc(5)Hex(6)NeuAc(3)		0.0105
sp|P43652|AFAM_HUMAN Afamin OS=Homo sapiens GN=AFM PE=1 SV=1	DIENFNSTQK	HexNAc(7)Hex(8)NeuAc(1)	0.00148
sp|P43652|AFAM_HUMAN Afamin OS=Homo sapiens GN=AFM PE=1 SV=1	FNETTEK	HexNAc(4)Hex(5)Fuc(2)NeuAc(1)	0.269	0.236
sp|P43652|AFAM_HUMAN Afamin OS=Homo sapiens GN=AFM PE=1 SV=1	FNETTEK	HexNAc(4)Hex(5)NeuAc(2)	0.604	0.606
sp|P43652|AFAM_HUMAN Afamin OS=Homo sapiens GN=AFM PE=1 SV=1	HNFSHCCSK	HexNAc(4)Hex(5)Fuc(2)NeuAc(1)	0.11	0.0565
sp|P43652|AFAM_HUMAN Afamin OS=Homo sapiens GN=AFM PE=1 SV=1	HNFSHCCSK	HexNAc(4)Hex(5)NeuAc(1)	0.00683
sp|P43652|AFAM_HUMAN Afamin OS=Homo sapiens GN=AFM PE=1 SV=1	HNFSHCCSK	HexNAc(4)Hex(5)NeuAc(2)	1.43	0.97
sp|P43652|AFAM_HUMAN Afamin OS=Homo sapiens GN=AFM PE=1 SV=1	YAEDKFNETTEK	HexNAc(4)Hex(5)Fuc(1)NeuAc(2)	0.104	0.135
sp|P43652|AFAM_HUMAN Afamin OS=Homo sapiens GN=AFM PE=1 SV=1	YAEDKFNETTEK	HexNAc(4)Hex(5)Fuc(2)NeuAc(1)	2.4
sp|P43652|AFAM_HUMAN Afamin OS=Homo sapiens GN=AFM PE=1 SV=1	YAEDKFNETTEK	HexNAc(4)Hex(5)NeuAc(1)	0.0676	0.116
sp|P43652|AFAM_HUMAN Afamin OS=Homo sapiens GN=AFM PE=1 SV=1	YAEDKFNETTEK	HexNAc(4)Hex(5)NeuAc(2)	3.54	4.26
sp|P43652|AFAM_HUMAN Afamin OS=Homo sapiens GN=AFM PE=1 SV=1	YAEDKFNETTEK	HexNAc(5)Hex(6)NeuAc(3)	0.28	0.304
sp|P54108|CRIS3_HUMAN Cysteine-rich secretory protein 3 OS=Homo sapiens GN=CRISP3 PE=1 SV=1	ASCNCSNSIY	HexNAc(4)Hex(5)Fuc(2)NeuAc(1)		0.0392
sp|Q14520|HABP2_HUMAN Hyaluronan-binding protein 2 OS=Homo sapiens GN=HABP2 PE=1 SV=1	MNR	HexNAc(6)Hex(5)Fuc(1)NeuAc(3)	0.0339
Note: the number from column D and E correspond to the percentage of the individual glycopeptides from the whole column

## Sheet: MCI-fraction6+7+8
Table S3. N-glycopeptides identified in each fraction in the pooled MCI samples
Fraction 6+7+8
			AD_MCIF678_1.byspec2 (%)
Protein\nname	Sequence\n(unformatted)	Glycans
sp|O75882|ATRN_HUMAN Attractin OS=Homo sapiens GN=ATRN PE=1 SV=2	VFHIHNESWVLLTPK	HexNAc(2)Hex(2)	0.376
sp|O75882|ATRN_HUMAN Attractin OS=Homo sapiens GN=ATRN PE=1 SV=2	VFHIHNESWVLLTPK	HexNAc(2)Hex(3)	0.866
sp|O75882|ATRN_HUMAN Attractin OS=Homo sapiens GN=ATRN PE=1 SV=2	VFHIHNESWVLLTPK	HexNAc(2)Hex(4)	1.36
sp|O75882|ATRN_HUMAN Attractin OS=Homo sapiens GN=ATRN PE=1 SV=2	VFHIHNESWVLLTPK	HexNAc(2)Hex(5)	8.31
sp|O75882|ATRN_HUMAN Attractin OS=Homo sapiens GN=ATRN PE=1 SV=2	VFHIHNESWVLLTPK	HexNAc(2)Hex(6)	0.457
sp|O75882|ATRN_HUMAN Attractin OS=Homo sapiens GN=ATRN PE=1 SV=2	VFHIHNESWVLLTPK	HexNAc(2)Hex(7)	0.0919
sp|O75882|ATRN_HUMAN Attractin OS=Homo sapiens GN=ATRN PE=1 SV=2	VFHIHNESWVLLTPK	HexNAc(3)Hex(5)NeuAc(1)	1.37
sp|O75882|ATRN_HUMAN Attractin OS=Homo sapiens GN=ATRN PE=1 SV=2	VFHIHNESWVLLTPK	HexNAc(3)Hex(6)	1.24
sp|O75882|ATRN_HUMAN Attractin OS=Homo sapiens GN=ATRN PE=1 SV=2	VFHIHNESWVLLTPK	HexNAc(3)Hex(6)NeuAc(1)	1.04
sp|O75882|ATRN_HUMAN Attractin OS=Homo sapiens GN=ATRN PE=1 SV=2	YLHTAVIVSGTMLVFGGNTHNDTSMSHGAK	HexNAc(4)Hex(4)Fuc(1)NeuAc(1)	0.000593
sp|P00450|CERU_HUMAN Ceruloplasmin OS=Homo sapiens GN=CP PE=1 SV=1	ELHHLQEQNVSNAFLDK	HexNAc(4)Hex(5)NeuAc(2)	0.162
sp|P00734|THRB_HUMAN Prothrombin OS=Homo sapiens GN=F2 PE=1 SV=2	GHVNITR	HexNAc(4)Hex(5)NeuAc(2)	0.702
sp|P00734|THRB_HUMAN Prothrombin OS=Homo sapiens GN=F2 PE=1 SV=2	YPHKPEINSTTHPGADLQENFCR	HexNAc(4)Hex(5)NeuAc(2)	0.412
sp|P00734|THRB_HUMAN Prothrombin OS=Homo sapiens GN=F2 PE=1 SV=2	YPHKPEINSTTHPGADLQENFCR	HexNAc(4)Hex(6)Fuc(1)NeuAc(1)	0.502
sp|P00738|HPT_HUMAN Haptoglobin OS=Homo sapiens GN=HP PE=1 SV=1	MVSHHNLTTGATLINEQWLLTTAK	HexNAc(4)Hex(5)Fuc(2)NeuAc(1)	3.44
sp|P00738|HPT_HUMAN Haptoglobin OS=Homo sapiens GN=HP PE=1 SV=1	MVSHHNLTTGATLINEQWLLTTAK	HexNAc(4)Hex(5)NeuAc(1)	2.67
sp|P00738|HPT_HUMAN Haptoglobin OS=Homo sapiens GN=HP PE=1 SV=1	MVSHHNLTTGATLINEQWLLTTAK	HexNAc(4)Hex(5)NeuAc(2)	5.81
sp|P00738|HPT_HUMAN Haptoglobin OS=Homo sapiens GN=HP PE=1 SV=1	VVLHPNYSQVDIGLIK	HexNAc(4)Hex(5)Fuc(2)NeuAc(1)	1.02
sp|P00751|CFAB_HUMAN Complement factor B OS=Homo sapiens GN=CFB PE=1 SV=2	GSANRTCQVNGRWSGQTAICDNGAGYCSNPGIPIGTR	HexNAc(8)Hex(9)Fuc(1)NeuAc(3)	0.0144
sp|P01008|ANT3_HUMAN Antithrombin-III OS=Homo sapiens GN=SERPINC1 PE=1 SV=1	AAINKWVSNKTEGR	HexNAc(4)Hex(5)NeuAc(2)	0.0376
sp|P01008|ANT3_HUMAN Antithrombin-III OS=Homo sapiens GN=SERPINC1 PE=1 SV=1	LGACNDTLQQLMEVFK	HexNAc(4)Hex(6)Fuc(1)NeuAc(1)	3.35
sp|P01008|ANT3_HUMAN Antithrombin-III OS=Homo sapiens GN=SERPINC1 PE=1 SV=1	LGACNDTLQQLMEVFK	HexNAc(4)Hex(7)NeuAc(1)	0.568
sp|P01011|AACT_HUMAN Alpha-1-antichymotrypsin OS=Homo sapiens GN=SERPINA3 PE=1 SV=2	FNLTETSEAEIHQSFQHLLR	HexNAc(5)Hex(6)NeuAc(3)	0.391
sp|P01011|AACT_HUMAN Alpha-1-antichymotrypsin OS=Homo sapiens GN=SERPINA3 PE=1 SV=2	KLINDYVKNGTR	HexNAc(4)Hex(5)NeuAc(2)	1.8
sp|P01011|AACT_HUMAN Alpha-1-antichymotrypsin OS=Homo sapiens GN=SERPINA3 PE=1 SV=2	LINDYVKNGTR	HexNAc(4)Hex(5)NeuAc(2)	0.569
sp|P01024|CO3_HUMAN Complement C3 OS=Homo sapiens GN=C3 PE=1 SV=2	TVLTPATNHMGNVTFTIPANR	HexNAc(1)	0.0697
sp|P01024|CO3_HUMAN Complement C3 OS=Homo sapiens GN=C3 PE=1 SV=2	TVLTPATNHMGNVTFTIPANR	HexNAc(2)Hex(5)	1.78
sp|P01024|CO3_HUMAN Complement C3 OS=Homo sapiens GN=C3 PE=1 SV=2	TVLTPATNHMGNVTFTIPANR	HexNAc(2)Hex(6)	10.5
sp|P01024|CO3_HUMAN Complement C3 OS=Homo sapiens GN=C3 PE=1 SV=2	TVLTPATNHMGNVTFTIPANR	HexNAc(2)Hex(7)	1.26
sp|P02749|APOH_HUMAN Beta-2-glycoprotein 1 OS=Homo sapiens GN=APOH PE=1 SV=3	LGNWSAMPSCK	HexNAc(4)Hex(5)NeuAc(2)	0.0936
sp|P02749|APOH_HUMAN Beta-2-glycoprotein 1 OS=Homo sapiens GN=APOH PE=1 SV=3	LGNWSAMPSCK	HexNAc(4)Hex(6)Fuc(1)NeuAc(1)	0.0808
sp|P02749|APOH_HUMAN Beta-2-glycoprotein 1 OS=Homo sapiens GN=APOH PE=1 SV=3	VYKPSAGNNSLYR	HexNAc(4)Hex(5)Fuc(1)NeuAc(2)	0.673
sp|P02749|APOH_HUMAN Beta-2-glycoprotein 1 OS=Homo sapiens GN=APOH PE=1 SV=3	VYKPSAGNNSLYR	HexNAc(4)Hex(5)NeuAc(1)	0.0243
sp|P02749|APOH_HUMAN Beta-2-glycoprotein 1 OS=Homo sapiens GN=APOH PE=1 SV=3	VYKPSAGNNSLYR	HexNAc(4)Hex(5)NeuAc(2)	2.41
sp|P02750|A2GL_HUMAN Leucine-rich alpha-2-glycoprotein OS=Homo sapiens GN=LRG1 PE=1 SV=2	KLPPGLLANFTLLR	HexNAc(4)Hex(5)NeuAc(2)	17.4
sp|P02750|A2GL_HUMAN Leucine-rich alpha-2-glycoprotein OS=Homo sapiens GN=LRG1 PE=1 SV=2	LPPGLLANFTLLR	HexNAc(3)Hex(4)NeuAc(1)	0.06
sp|P02750|A2GL_HUMAN Leucine-rich alpha-2-glycoprotein OS=Homo sapiens GN=LRG1 PE=1 SV=2	LPPGLLANFTLLR	HexNAc(4)Hex(5)Fuc(2)NeuAc(1)	2.06
sp|P02750|A2GL_HUMAN Leucine-rich alpha-2-glycoprotein OS=Homo sapiens GN=LRG1 PE=1 SV=2	LPPGLLANFTLLR	HexNAc(4)Hex(5)NeuAc(2)	0.834
sp|P02787|TRFE_HUMAN Serotransferrin OS=Homo sapiens GN=TF PE=1 SV=3	QQQHLFGSNVTDCSGNFCLFR	HexNAc(4)Hex(6)Fuc(1)NeuAc(1)	0.175
sp|P02787|TRFE_HUMAN Serotransferrin OS=Homo sapiens GN=TF PE=1 SV=3	QQQHLFGSNVTDCSGNFCLFR	HexNAc(4)Hex(7)NeuAc(1)	1.83
sp|P02790|HEMO_HUMAN Hemopexin OS=Homo sapiens GN=HPX PE=1 SV=2	ALPQPQNVTSLLGCTH	HexNAc(4)Hex(5)Fuc(2)NeuAc(1)	0.401
sp|P02790|HEMO_HUMAN Hemopexin OS=Homo sapiens GN=HPX PE=1 SV=2	ALPQPQNVTSLLGCTH	HexNAc(4)Hex(5)NeuAc(1)	4.63
sp|P02790|HEMO_HUMAN Hemopexin OS=Homo sapiens GN=HPX PE=1 SV=2	ALPQPQNVTSLLGCTH	HexNAc(4)Hex(5)NeuAc(2)	1.16
sp|P02790|HEMO_HUMAN Hemopexin OS=Homo sapiens GN=HPX PE=1 SV=2	CSDGWSFDATTLDDNGTMLFFK	HexNAc(4)Hex(5)Fuc(2)NeuAc(1)	0.161
sp|P02790|HEMO_HUMAN Hemopexin OS=Homo sapiens GN=HPX PE=1 SV=2	NGTGHGNSTHHGPEYMR	HexNAc(4)Hex(5)NeuAc(2)	0.276
sp|P02790|HEMO_HUMAN Hemopexin OS=Homo sapiens GN=HPX PE=1 SV=2	SWPAVGNCSSALR	HexNAc(4)Hex(5)Fuc(2)NeuAc(1)	0.524
sp|P02790|HEMO_HUMAN Hemopexin OS=Homo sapiens GN=HPX PE=1 SV=2	SWPAVGNCSSALR	HexNAc(4)Hex(5)NeuAc(2)	0.689
sp|P04004|VTNC_HUMAN Vitronectin OS=Homo sapiens GN=VTN PE=1 SV=1	NNATVHEQVGGPSLTSDLQAQSK	HexNAc(4)Hex(5)NeuAc(2)	0.146
sp|P05546|HEP2_HUMAN Heparin cofactor 2 OS=Homo sapiens GN=SERPIND1 PE=1 SV=3	NLSMPLLPADFHK	HexNAc(4)Hex(5)NeuAc(2)	0.963
sp|P06681|CO2_HUMAN Complement C2 OS=Homo sapiens GN=C2 PE=1 SV=2	QSVPAHFVALNGSK	HexNAc(2)Hex(5)	0.267
sp|P06681|CO2_HUMAN Complement C2 OS=Homo sapiens GN=C2 PE=1 SV=2	QSVPAHFVALNGSK	HexNAc(2)Hex(6)	0.638
sp|P06681|CO2_HUMAN Complement C2 OS=Homo sapiens GN=C2 PE=1 SV=2	QSVPAHFVALNGSK	HexNAc(2)Hex(7)	0.656
sp|P08185|CBG_HUMAN Corticosteroid-binding globulin OS=Homo sapiens GN=SERPINA6 PE=1 SV=1	AQLLQGLGFNLTER	HexNAc(4)Hex(5)Fuc(2)NeuAc(1)	0.484
sp|P51884|LUM_HUMAN Lumican OS=Homo sapiens GN=LUM PE=1 SV=2	KLHINHNNLTESVGPLPK	HexNAc(4)Hex(5)Fuc(1)NeuAc(1)	0.25
sp|P51884|LUM_HUMAN Lumican OS=Homo sapiens GN=LUM PE=1 SV=2	KLHINHNNLTESVGPLPK	HexNAc(5)Hex(6)Fuc(1)NeuAc(1)	0.188
sp|P51884|LUM_HUMAN Lumican OS=Homo sapiens GN=LUM PE=1 SV=2	LHINHNNLTESVGPLPK	HexNAc(4)Hex(5)Fuc(1)NeuAc(1)	0.229
sp|P51884|LUM_HUMAN Lumican OS=Homo sapiens GN=LUM PE=1 SV=2	LHINHNNLTESVGPLPK	HexNAc(4)Hex(5)Fuc(1)NeuAc(2)	0.355
sp|P51884|LUM_HUMAN Lumican OS=Homo sapiens GN=LUM PE=1 SV=2	LHINHNNLTESVGPLPK	HexNAc(5)Hex(6)Fuc(1)NeuAc(1)	0.023
sp|Q9Y6R7|FCGBP_HUMAN IgGFc-binding protein OS=Homo sapiens GN=FCGBP PE=1 SV=3	VVTVAALGTNISIHK	HexNAc(4)Hex(5)NeuAc(1)	0.0949
sp|Q96PD5|PGRP2_HUMAN N-acetylmuramoyl-L-alanine amidase OS=Homo sapiens GN=PGLYRP2 PE=1 SV=1	LEPVHLQLQCMSQEQLAQVAANATK	HexNAc(4)Hex(7)NeuAc(1)	0.0136
Note: the number from column D and E correspond to the percentage of the individual glycopeptides from the whole column
