# Supplementary material for: Large Scale Screening and Quantitative Analysis of Site-Specific N-Glycopeptides from Human Serum in Early Alzheimer’s Disease Using LC-HCD-PRM-MS
Source: J Proteomics Bioinform. Author manuscript; Available in PMC 2023 Jun 23. (PMC10289803)
Supplement: STable4 [file NIHMS1855164-supplement-STable4.xlsx]

## Sheet: ctrl-Fraction3
Table S4. N-glycopeptides identified in each fraction in the pooled normal samples
Fraction 3
			AD_NorF3_1.byspec2 (%)	AD_NorF3_2.byspec2 (%)
Protein\nname	Sequence\n(unformatted)	Glycans
sp|O75882|ATRN_HUMAN Attractin OS=Homo sapiens GN=ATRN PE=1 SV=2	AATCINPLNGSVCER	HexNAc(4)Hex(5)NeuAc(2)		0.0418
sp|O75882|ATRN_HUMAN Attractin OS=Homo sapiens GN=ATRN PE=1 SV=2	CENLTTGK	HexNAc(4)Hex(5)NeuAc(1)	0.00492	0.00214
sp|O75882|ATRN_HUMAN Attractin OS=Homo sapiens GN=ATRN PE=1 SV=2	CINQSICEK	HexNAc(4)Hex(5)NeuAc(2)	0.0156
sp|O75882|ATRN_HUMAN Attractin OS=Homo sapiens GN=ATRN PE=1 SV=2	DLDMFINASK	HexNAc(4)Hex(5)NeuAc(2)	0.0408	0.0269
sp|O75882|ATRN_HUMAN Attractin OS=Homo sapiens GN=ATRN PE=1 SV=2	EWLPLNR	HexNAc(4)Hex(5)Fuc(1)NeuAc(2)	0.0502	0.024
sp|O75882|ATRN_HUMAN Attractin OS=Homo sapiens GN=ATRN PE=1 SV=2	EWLPLNR	HexNAc(4)Hex(5)NeuAc(2)	0.552	0.361
sp|O75882|ATRN_HUMAN Attractin OS=Homo sapiens GN=ATRN PE=1 SV=2	IDSTGNVTNELR	HexNAc(2)Hex(5)	0.0571	0.0431
sp|O75882|ATRN_HUMAN Attractin OS=Homo sapiens GN=ATRN PE=1 SV=2	NHSCSEGQISIFR	HexNAc(3)Hex(4)NeuAc(1)		0.0234
sp|O75882|ATRN_HUMAN Attractin OS=Homo sapiens GN=ATRN PE=1 SV=2	NHSCSEGQISIFR	HexNAc(4)Hex(5)Fuc(1)NeuAc(1)	0.152
sp|O75882|ATRN_HUMAN Attractin OS=Homo sapiens GN=ATRN PE=1 SV=2	NHSCSEGQISIFR	HexNAc(4)Hex(5)Fuc(1)NeuAc(2)	0.437	0.176
sp|O75882|ATRN_HUMAN Attractin OS=Homo sapiens GN=ATRN PE=1 SV=2	NHSCSEGQISIFR	HexNAc(4)Hex(5)Fuc(2)NeuAc(1)		0.384
sp|O75882|ATRN_HUMAN Attractin OS=Homo sapiens GN=ATRN PE=1 SV=2	NHSCSEGQISIFR	HexNAc(4)Hex(5)NeuAc(1)	0.0613	0.0345
sp|O75882|ATRN_HUMAN Attractin OS=Homo sapiens GN=ATRN PE=1 SV=2	NHSCSEGQISIFR	HexNAc(4)Hex(5)NeuAc(2)	2.43	2.06
sp|O95497|VNN1_HUMAN Pantetheinase OS=Homo sapiens GN=VNN1 PE=1 SV=2	LTGVAGNYTVCQK	HexNAc(4)Hex(5)Fuc(2)NeuAc(1)	0.0251
sp|O95497|VNN1_HUMAN Pantetheinase OS=Homo sapiens GN=VNN1 PE=1 SV=2	LTGVAGNYTVCQK	HexNAc(4)Hex(5)NeuAc(2)	0.0422
sp|O95497|VNN1_HUMAN Pantetheinase OS=Homo sapiens GN=VNN1 PE=1 SV=2	MTGSGIYAPNSSR	HexNAc(4)Hex(5)NeuAc(2)	0.11
sp|P0C0L5|CO4B_HUMAN Complement C4-B OS=Homo sapiens GN=C4B PE=1 SV=2	GLNVTLSSTGR	HexNAc(4)Hex(5)NeuAc(2)	0.479	0.436
sp|P00450|CERU_HUMAN Ceruloplasmin OS=Homo sapiens GN=CP PE=1 SV=1	ELHHLQEQNVSNAFLDK	HexNAc(3)Hex(4)NeuAc(1)		0.0382
sp|P00450|CERU_HUMAN Ceruloplasmin OS=Homo sapiens GN=CP PE=1 SV=1	ELHHLQEQNVSNAFLDK	HexNAc(4)Hex(5)Fuc(1)NeuAc(2)	1.02	1.47
sp|P00450|CERU_HUMAN Ceruloplasmin OS=Homo sapiens GN=CP PE=1 SV=1	ELHHLQEQNVSNAFLDK	HexNAc(4)Hex(5)NeuAc(1)		0.0336
sp|P00450|CERU_HUMAN Ceruloplasmin OS=Homo sapiens GN=CP PE=1 SV=1	ELHHLQEQNVSNAFLDK	HexNAc(4)Hex(5)NeuAc(2)	1.58	2.79
sp|P00450|CERU_HUMAN Ceruloplasmin OS=Homo sapiens GN=CP PE=1 SV=1	ELHHLQEQNVSNAFLDK	HexNAc(5)Hex(6)Fuc(1)NeuAc(3)		0.606
sp|P00450|CERU_HUMAN Ceruloplasmin OS=Homo sapiens GN=CP PE=1 SV=1	ELHHLQEQNVSNAFLDK	HexNAc(5)Hex(6)Fuc(2)NeuAc(3)	0.0424	0.183
sp|P00450|CERU_HUMAN Ceruloplasmin OS=Homo sapiens GN=CP PE=1 SV=1	ELHHLQEQNVSNAFLDK	HexNAc(5)Hex(6)NeuAc(3)	0.333	0.648
sp|P00450|CERU_HUMAN Ceruloplasmin OS=Homo sapiens GN=CP PE=1 SV=1	ELHHLQEQNVSNAFLDK	HexNAc(6)Hex(3)Fuc(1)NeuAc(2)		0.0333
sp|P00450|CERU_HUMAN Ceruloplasmin OS=Homo sapiens GN=CP PE=1 SV=1	ENLTAPGSDSAVFFEQGTTR	HexNAc(4)Hex(5)Fuc(2)NeuAc(1)	0.0502
sp|P00450|CERU_HUMAN Ceruloplasmin OS=Homo sapiens GN=CP PE=1 SV=1	ENLTAPGSDSAVFFEQGTTR	HexNAc(4)Hex(5)NeuAc(2)	0.0311	0.0312
sp|P00734|THRB_HUMAN Prothrombin OS=Homo sapiens GN=F2 PE=1 SV=2	GHVNITR	HexNAc(3)Hex(4)NeuAc(1)	0.0406	0.0156
sp|P00734|THRB_HUMAN Prothrombin OS=Homo sapiens GN=F2 PE=1 SV=2	GHVNITR	HexNAc(4)Hex(5)Fuc(1)NeuAc(2)	0.0368
sp|P00734|THRB_HUMAN Prothrombin OS=Homo sapiens GN=F2 PE=1 SV=2	GHVNITR	HexNAc(4)Hex(5)Fuc(2)NeuAc(1)	0.0503
sp|P00734|THRB_HUMAN Prothrombin OS=Homo sapiens GN=F2 PE=1 SV=2	GHVNITR	HexNAc(4)Hex(5)NeuAc(1)	0.043	0.00752
sp|P00734|THRB_HUMAN Prothrombin OS=Homo sapiens GN=F2 PE=1 SV=2	GHVNITR	HexNAc(4)Hex(5)NeuAc(2)	2.24	1.09
sp|P00734|THRB_HUMAN Prothrombin OS=Homo sapiens GN=F2 PE=1 SV=2	NFTENDLLVR	HexNAc(4)Hex(5)Fuc(2)NeuAc(1)	0.0147
sp|P00734|THRB_HUMAN Prothrombin OS=Homo sapiens GN=F2 PE=1 SV=2	NFTENDLLVR	HexNAc(4)Hex(5)NeuAc(2)		0.016
sp|P00734|THRB_HUMAN Prothrombin OS=Homo sapiens GN=F2 PE=1 SV=2	SRYPHKPEINSTTHPGADLQENFCR	HexNAc(4)Hex(7)NeuAc(1)		0
sp|P00734|THRB_HUMAN Prothrombin OS=Homo sapiens GN=F2 PE=1 SV=2	YPHKPEINSTTHPGADLQENFCR	HexNAc(3)Hex(4)NeuAc(1)	0.0666
sp|P00734|THRB_HUMAN Prothrombin OS=Homo sapiens GN=F2 PE=1 SV=2	YPHKPEINSTTHPGADLQENFCR	HexNAc(4)Hex(5)Fuc(1)NeuAc(2)	0.338	0.461
sp|P00734|THRB_HUMAN Prothrombin OS=Homo sapiens GN=F2 PE=1 SV=2	YPHKPEINSTTHPGADLQENFCR	HexNAc(4)Hex(5)Fuc(2)NeuAc(1)		0.0827
sp|P00734|THRB_HUMAN Prothrombin OS=Homo sapiens GN=F2 PE=1 SV=2	YPHKPEINSTTHPGADLQENFCR	HexNAc(4)Hex(5)NeuAc(1)		0.221
sp|P00734|THRB_HUMAN Prothrombin OS=Homo sapiens GN=F2 PE=1 SV=2	YPHKPEINSTTHPGADLQENFCR	HexNAc(4)Hex(5)NeuAc(2)	9.07	10.1
sp|P00734|THRB_HUMAN Prothrombin OS=Homo sapiens GN=F2 PE=1 SV=2	YPHKPEINSTTHPGADLQENFCR	HexNAc(4)Hex(7)		0.0565
sp|P00748|FA12_HUMAN Coagulation factor XII OS=Homo sapiens GN=F12 PE=1 SV=3	NVTAEQAR	HexNAc(4)Hex(5)NeuAc(2)		0.00987
sp|P00748|FA12_HUMAN Coagulation factor XII OS=Homo sapiens GN=F12 PE=1 SV=3	RNHSCEPCQTLAVR	HexNAc(4)Hex(5)NeuAc(2)	0.145	0.0626
sp|P01008|ANT3_HUMAN Antithrombin-III OS=Homo sapiens GN=SERPINC1 PE=1 SV=1	AAINKWVSNKTEGR	HexNAc(4)Hex(5)NeuAc(2)	0.136
sp|P01008|ANT3_HUMAN Antithrombin-III OS=Homo sapiens GN=SERPINC1 PE=1 SV=1	WVSNK	HexNAc(4)Hex(5)Fuc(2)NeuAc(1)	0.258
sp|P01008|ANT3_HUMAN Antithrombin-III OS=Homo sapiens GN=SERPINC1 PE=1 SV=1	WVSNK	HexNAc(4)Hex(5)NeuAc(2)	0.354
sp|P01042|KNG1_HUMAN Kininogen-1 OS=Homo sapiens GN=KNG1 PE=1 SV=2	ITYSIVQTNCSK	HexNAc(4)Hex(5)Fuc(1)NeuAc(2)	0.146	0.111
sp|P01042|KNG1_HUMAN Kininogen-1 OS=Homo sapiens GN=KNG1 PE=1 SV=2	ITYSIVQTNCSK	HexNAc(4)Hex(5)NeuAc(2)	2.87	2.33
sp|P01042|KNG1_HUMAN Kininogen-1 OS=Homo sapiens GN=KNG1 PE=1 SV=2	ITYSIVQTNCSK	HexNAc(5)Hex(6)Fuc(1)NeuAc(2)		0.0263
sp|P01042|KNG1_HUMAN Kininogen-1 OS=Homo sapiens GN=KNG1 PE=1 SV=2	ITYSIVQTNCSK	HexNAc(5)Hex(6)Fuc(1)NeuAc(3)	2.19	1.93
sp|P01042|KNG1_HUMAN Kininogen-1 OS=Homo sapiens GN=KNG1 PE=1 SV=2	ITYSIVQTNCSK	HexNAc(5)Hex(6)Fuc(2)NeuAc(1)		0.0463
sp|P01042|KNG1_HUMAN Kininogen-1 OS=Homo sapiens GN=KNG1 PE=1 SV=2	ITYSIVQTNCSK	HexNAc(5)Hex(6)Fuc(2)NeuAc(3)	0.0552
sp|P01042|KNG1_HUMAN Kininogen-1 OS=Homo sapiens GN=KNG1 PE=1 SV=2	ITYSIVQTNCSK	HexNAc(5)Hex(6)NeuAc(2)	0.0469
sp|P01042|KNG1_HUMAN Kininogen-1 OS=Homo sapiens GN=KNG1 PE=1 SV=2	ITYSIVQTNCSK	HexNAc(5)Hex(6)NeuAc(3)	2.53	2.32
sp|P01042|KNG1_HUMAN Kininogen-1 OS=Homo sapiens GN=KNG1 PE=1 SV=2	ITYSIVQTNCSK	HexNAc(5)Hex(7)Fuc(1)NeuAc(2)	0.438	0.152
sp|P01042|KNG1_HUMAN Kininogen-1 OS=Homo sapiens GN=KNG1 PE=1 SV=2	ITYSIVQTNCSK	HexNAc(6)Hex(7)		0.031
sp|P01042|KNG1_HUMAN Kininogen-1 OS=Homo sapiens GN=KNG1 PE=1 SV=2	ITYSIVQTNCSK	HexNAc(9)Hex(4)		0.105
sp|P01042|KNG1_HUMAN Kininogen-1 OS=Homo sapiens GN=KNG1 PE=1 SV=2	KYNSQNQSNNQFVLYR	HexNAc(6)Hex(6)NeuAc(1)	0.0108
sp|P01042|KNG1_HUMAN Kininogen-1 OS=Homo sapiens GN=KNG1 PE=1 SV=2	LNAENNATFYFK	HexNAc(4)Hex(5)Fuc(2)NeuAc(1)	0.0697	0.0155
sp|P01042|KNG1_HUMAN Kininogen-1 OS=Homo sapiens GN=KNG1 PE=1 SV=2	LNAENNATFYFK	HexNAc(4)Hex(5)NeuAc(2)	0.174	0.0299
sp|P01042|KNG1_HUMAN Kininogen-1 OS=Homo sapiens GN=KNG1 PE=1 SV=2	LNAENNATFYFK	HexNAc(5)Hex(6)NeuAc(3)	0.0108
sp|P01042|KNG1_HUMAN Kininogen-1 OS=Homo sapiens GN=KNG1 PE=1 SV=2	LNAENNATFYFK	HexNAc(7)Hex(8)NeuAc(1)	0.00527
sp|P01042|KNG1_HUMAN Kininogen-1 OS=Homo sapiens GN=KNG1 PE=1 SV=2	YNSQNQSNNQFVLYR	HexNAc(4)Hex(5)Fuc(1)NeuAc(2)	0.0577	0.0676
sp|P01042|KNG1_HUMAN Kininogen-1 OS=Homo sapiens GN=KNG1 PE=1 SV=2	YNSQNQSNNQFVLYR	HexNAc(4)Hex(5)Fuc(2)NeuAc(1)	0.661	0.0446
sp|P01042|KNG1_HUMAN Kininogen-1 OS=Homo sapiens GN=KNG1 PE=1 SV=2	YNSQNQSNNQFVLYR	HexNAc(4)Hex(5)NeuAc(2)	0.948
sp|P01042|KNG1_HUMAN Kininogen-1 OS=Homo sapiens GN=KNG1 PE=1 SV=2	YNSQNQSNNQFVLYR	HexNAc(4)Hex(7)NeuAc(1)		0.0124
sp|P01042|KNG1_HUMAN Kininogen-1 OS=Homo sapiens GN=KNG1 PE=1 SV=2	YNSQNQSNNQFVLYR	HexNAc(5)Hex(6)Fuc(1)NeuAc(3)	0.0658	0.0362
sp|P01042|KNG1_HUMAN Kininogen-1 OS=Homo sapiens GN=KNG1 PE=1 SV=2	YNSQNQSNNQFVLYR	HexNAc(5)Hex(6)NeuAc(3)	0.0361	0.0426
sp|P01042|KNG1_HUMAN Kininogen-1 OS=Homo sapiens GN=KNG1 PE=1 SV=2	YNSQNQSNNQFVLYR	HexNAc(7)Hex(8)NeuAc(1)		0.0136
sp|P01877|IGHA2_HUMAN Ig alpha-2 chain C region OS=Homo sapiens GN=IGHA2 PE=1 SV=3	TPLTANITK	HexNAc(4)Hex(5)Fuc(1)NeuAc(1)		0.0143
sp|P01877|IGHA2_HUMAN Ig alpha-2 chain C region OS=Homo sapiens GN=IGHA2 PE=1 SV=3	TPLTANITK	HexNAc(5)Hex(5)Fuc(1)NeuAc(1)	0.0592
sp|P02749|APOH_HUMAN Beta-2-glycoprotein 1 OS=Homo sapiens GN=APOH PE=1 SV=3	LGNWSAMPSCK	HexNAc(4)Hex(5)NeuAc(2)	0.373	0.222
sp|P02749|APOH_HUMAN Beta-2-glycoprotein 1 OS=Homo sapiens GN=APOH PE=1 SV=3	PSAGNNSLYR	HexNAc(4)Hex(5)NeuAc(2)		0.0192
sp|P02749|APOH_HUMAN Beta-2-glycoprotein 1 OS=Homo sapiens GN=APOH PE=1 SV=3	VYKPSAGNNSLYR	HexNAc(4)Hex(5)Fuc(1)NeuAc(1)	0.222	0.129
sp|P02749|APOH_HUMAN Beta-2-glycoprotein 1 OS=Homo sapiens GN=APOH PE=1 SV=3	VYKPSAGNNSLYR	HexNAc(4)Hex(5)Fuc(1)NeuAc(2)	12.7	8.09
sp|P02749|APOH_HUMAN Beta-2-glycoprotein 1 OS=Homo sapiens GN=APOH PE=1 SV=3	VYKPSAGNNSLYR	HexNAc(4)Hex(5)Fuc(2)NeuAc(1)		1.69
sp|P02749|APOH_HUMAN Beta-2-glycoprotein 1 OS=Homo sapiens GN=APOH PE=1 SV=3	VYKPSAGNNSLYR	HexNAc(4)Hex(5)NeuAc(1)	0.708	0.506
sp|P02749|APOH_HUMAN Beta-2-glycoprotein 1 OS=Homo sapiens GN=APOH PE=1 SV=3	VYKPSAGNNSLYR	HexNAc(4)Hex(5)NeuAc(2)	8.01	19.2
sp|P02749|APOH_HUMAN Beta-2-glycoprotein 1 OS=Homo sapiens GN=APOH PE=1 SV=3	VYKPSAGNNSLYR	HexNAc(5)Hex(6)Fuc(1)NeuAc(3)	3.92	1.01
sp|P02749|APOH_HUMAN Beta-2-glycoprotein 1 OS=Homo sapiens GN=APOH PE=1 SV=3	VYKPSAGNNSLYR	HexNAc(5)Hex(6)Fuc(2)NeuAc(3)	0.398	0.217
sp|P02749|APOH_HUMAN Beta-2-glycoprotein 1 OS=Homo sapiens GN=APOH PE=1 SV=3	VYKPSAGNNSLYR	HexNAc(5)Hex(6)NeuAc(2)	0.042
sp|P02749|APOH_HUMAN Beta-2-glycoprotein 1 OS=Homo sapiens GN=APOH PE=1 SV=3	VYKPSAGNNSLYR	HexNAc(5)Hex(6)NeuAc(3)	2.19	2.44
sp|P02749|APOH_HUMAN Beta-2-glycoprotein 1 OS=Homo sapiens GN=APOH PE=1 SV=3	VYKPSAGNNSLYR	HexNAc(6)Hex(7)		0.241
sp|P02749|APOH_HUMAN Beta-2-glycoprotein 1 OS=Homo sapiens GN=APOH PE=1 SV=3	VYKPSAGNNSLYR	HexNAc(7)Hex(8)NeuAc(1)	0.0796
sp|P02749|APOH_HUMAN Beta-2-glycoprotein 1 OS=Homo sapiens GN=APOH PE=1 SV=3	VYKPSAGNNSLYR	HexNAc(8)Hex(5)Fuc(1)	0.00863
sp|P02765|FETUA_HUMAN Alpha-2-HS-glycoprotein OS=Homo sapiens GN=AHSG PE=1 SV=1	KVCQDCPLLAPLNDTR	HexNAc(3)Hex(4)NeuAc(1)	0.0179
sp|P02765|FETUA_HUMAN Alpha-2-HS-glycoprotein OS=Homo sapiens GN=AHSG PE=1 SV=1	KVCQDCPLLAPLNDTR	HexNAc(4)Hex(5)Fuc(1)NeuAc(2)	0.00814	0.044
sp|P02765|FETUA_HUMAN Alpha-2-HS-glycoprotein OS=Homo sapiens GN=AHSG PE=1 SV=1	KVCQDCPLLAPLNDTR	HexNAc(4)Hex(5)Fuc(2)NeuAc(1)		1.07
sp|P02765|FETUA_HUMAN Alpha-2-HS-glycoprotein OS=Homo sapiens GN=AHSG PE=1 SV=1	KVCQDCPLLAPLNDTR	HexNAc(4)Hex(5)NeuAc(2)	1.03	1.11
sp|P02765|FETUA_HUMAN Alpha-2-HS-glycoprotein OS=Homo sapiens GN=AHSG PE=1 SV=1	KVCQDCPLLAPLNDTR	HexNAc(4)Hex(6)Fuc(1)NeuAc(1)	0.317	0.455
sp|P02765|FETUA_HUMAN Alpha-2-HS-glycoprotein OS=Homo sapiens GN=AHSG PE=1 SV=1	KVCQDCPLLAPLNDTR	HexNAc(4)Hex(7)NeuAc(1)	0.0102	0.0187
sp|P02765|FETUA_HUMAN Alpha-2-HS-glycoprotein OS=Homo sapiens GN=AHSG PE=1 SV=1	KVCQDCPLLAPLNDTR	HexNAc(5)Hex(4)Fuc(1)NeuAc(2)	0.0572	0.0426
sp|P02765|FETUA_HUMAN Alpha-2-HS-glycoprotein OS=Homo sapiens GN=AHSG PE=1 SV=1	KVCQDCPLLAPLNDTR	HexNAc(5)Hex(6)Fuc(1)NeuAc(3)	0.0214	0.0364
sp|P02765|FETUA_HUMAN Alpha-2-HS-glycoprotein OS=Homo sapiens GN=AHSG PE=1 SV=1	KVCQDCPLLAPLNDTR	HexNAc(5)Hex(6)NeuAc(3)	0.0283	0.0417
sp|P02765|FETUA_HUMAN Alpha-2-HS-glycoprotein OS=Homo sapiens GN=AHSG PE=1 SV=1	KVCQDCPLLAPLNDTR	HexNAc(6)Hex(3)Fuc(1)NeuAc(2)	0.00491	0.00329
sp|P02765|FETUA_HUMAN Alpha-2-HS-glycoprotein OS=Homo sapiens GN=AHSG PE=1 SV=1	KVCQDCPLLAPLNDTR	HexNAc(6)Hex(6)NeuAc(1)	0.00987
sp|P02765|FETUA_HUMAN Alpha-2-HS-glycoprotein OS=Homo sapiens GN=AHSG PE=1 SV=1	VCQDCPLLAPLNDTR	HexNAc(1)	0.031	0.0429
sp|P02765|FETUA_HUMAN Alpha-2-HS-glycoprotein OS=Homo sapiens GN=AHSG PE=1 SV=1	VCQDCPLLAPLNDTR	HexNAc(3)Hex(4)NeuAc(1)	0.122	0.0589
sp|P02765|FETUA_HUMAN Alpha-2-HS-glycoprotein OS=Homo sapiens GN=AHSG PE=1 SV=1	VCQDCPLLAPLNDTR	HexNAc(3)Hex(5)Fuc(1)		0.0049
sp|P02765|FETUA_HUMAN Alpha-2-HS-glycoprotein OS=Homo sapiens GN=AHSG PE=1 SV=1	VCQDCPLLAPLNDTR	HexNAc(4)Hex(5)Fuc(1)NeuAc(2)	0.223	0.411
sp|P02765|FETUA_HUMAN Alpha-2-HS-glycoprotein OS=Homo sapiens GN=AHSG PE=1 SV=1	VCQDCPLLAPLNDTR	HexNAc(4)Hex(5)Fuc(2)NeuAc(1)	1.84	0.0583
sp|P02765|FETUA_HUMAN Alpha-2-HS-glycoprotein OS=Homo sapiens GN=AHSG PE=1 SV=1	VCQDCPLLAPLNDTR	HexNAc(4)Hex(5)NeuAc(1)	0.151	0.231
sp|P02765|FETUA_HUMAN Alpha-2-HS-glycoprotein OS=Homo sapiens GN=AHSG PE=1 SV=1	VCQDCPLLAPLNDTR	HexNAc(4)Hex(5)NeuAc(2)	6.1	10.3
sp|P02765|FETUA_HUMAN Alpha-2-HS-glycoprotein OS=Homo sapiens GN=AHSG PE=1 SV=1	VCQDCPLLAPLNDTR	HexNAc(4)Hex(6)Fuc(1)	0.00636	0.0316
sp|P02765|FETUA_HUMAN Alpha-2-HS-glycoprotein OS=Homo sapiens GN=AHSG PE=1 SV=1	VCQDCPLLAPLNDTR	HexNAc(4)Hex(6)Fuc(1)NeuAc(1)	1.87
sp|P02765|FETUA_HUMAN Alpha-2-HS-glycoprotein OS=Homo sapiens GN=AHSG PE=1 SV=1	VCQDCPLLAPLNDTR	HexNAc(4)Hex(6)NeuAc(1)		0.0174
sp|P02765|FETUA_HUMAN Alpha-2-HS-glycoprotein OS=Homo sapiens GN=AHSG PE=1 SV=1	VCQDCPLLAPLNDTR	HexNAc(4)Hex(7)NeuAc(1)	0.409	0.65
sp|P02765|FETUA_HUMAN Alpha-2-HS-glycoprotein OS=Homo sapiens GN=AHSG PE=1 SV=1	VCQDCPLLAPLNDTR	HexNAc(5)Hex(6)Fuc(1)NeuAc(3)	0.0707	0.123
sp|P02765|FETUA_HUMAN Alpha-2-HS-glycoprotein OS=Homo sapiens GN=AHSG PE=1 SV=1	VCQDCPLLAPLNDTR	HexNAc(5)Hex(6)Fuc(2)NeuAc(2)		0.0479
sp|P02765|FETUA_HUMAN Alpha-2-HS-glycoprotein OS=Homo sapiens GN=AHSG PE=1 SV=1	VCQDCPLLAPLNDTR	HexNAc(5)Hex(6)Fuc(4)NeuAc(1)	0.0208
sp|P02765|FETUA_HUMAN Alpha-2-HS-glycoprotein OS=Homo sapiens GN=AHSG PE=1 SV=1	VCQDCPLLAPLNDTR	HexNAc(5)Hex(6)NeuAc(3)	0.0617	0.135
sp|P02765|FETUA_HUMAN Alpha-2-HS-glycoprotein OS=Homo sapiens GN=AHSG PE=1 SV=1	VCQDCPLLAPLNDTR	HexNAc(5)Hex(7)Fuc(1)NeuAc(2)	0.0184
sp|P02765|FETUA_HUMAN Alpha-2-HS-glycoprotein OS=Homo sapiens GN=AHSG PE=1 SV=1	VCQDCPLLAPLNDTR	HexNAc(6)Hex(7)	0.0113
sp|P02765|FETUA_HUMAN Alpha-2-HS-glycoprotein OS=Homo sapiens GN=AHSG PE=1 SV=1	VCQDCPLLAPLNDTR	HexNAc(7)Hex(8)Fuc(1)	0.00696
sp|P02765|FETUA_HUMAN Alpha-2-HS-glycoprotein OS=Homo sapiens GN=AHSG PE=1 SV=1	VCQDCPLLAPLNDTR	HexNAc(7)Hex(8)NeuAc(1)	0.0221	0.0314
sp|P02765|FETUA_HUMAN Alpha-2-HS-glycoprotein OS=Homo sapiens GN=AHSG PE=1 SV=1	VCQDCPLLAPLNDTR	HexNAc(8)Hex(5)Fuc(1)	0.00258
sp|P02765|FETUA_HUMAN Alpha-2-HS-glycoprotein OS=Homo sapiens GN=AHSG PE=1 SV=1	VCQDCPLLAPLNDTR	HexNAc(9)Hex(3)Fuc(1)	0.251	0.222
sp|P02765|FETUA_HUMAN Alpha-2-HS-glycoprotein OS=Homo sapiens GN=AHSG PE=1 SV=1	VCQDCPLLAPLNDTR	HexNAc(9)Hex(4)	0.0199
sp|P02787|TRFE_HUMAN Serotransferrin OS=Homo sapiens GN=TF PE=1 SV=3	CGLVPVLAENYNK	HexNAc(4)Hex(5)Fuc(2)NeuAc(1)	0.0368	0.157
sp|P02787|TRFE_HUMAN Serotransferrin OS=Homo sapiens GN=TF PE=1 SV=3	CGLVPVLAENYNK	HexNAc(4)Hex(5)NeuAc(2)	0.235	0.252
sp|P02790|HEMO_HUMAN Hemopexin OS=Homo sapiens GN=HPX PE=1 SV=2	ERSWPAVGNCSSALR	HexNAc(4)Hex(5)NeuAc(2)	0.07
sp|P02790|HEMO_HUMAN Hemopexin OS=Homo sapiens GN=HPX PE=1 SV=2	NGTGHGNSTHHGPEYMR	HexNAc(4)Hex(5)Fuc(1)NeuAc(2)	0.00621	0.00243
sp|P02790|HEMO_HUMAN Hemopexin OS=Homo sapiens GN=HPX PE=1 SV=2	NGTGHGNSTHHGPEYMR	HexNAc(4)Hex(5)Fuc(2)NeuAc(1)	0.0171
sp|P02790|HEMO_HUMAN Hemopexin OS=Homo sapiens GN=HPX PE=1 SV=2	NGTGHGNSTHHGPEYMR	HexNAc(4)Hex(5)NeuAc(2)	0.353	0.279
sp|P02790|HEMO_HUMAN Hemopexin OS=Homo sapiens GN=HPX PE=1 SV=2	NGTGHGNSTHHGPEYMR	HexNAc(5)Hex(6)Fuc(1)NeuAc(3)	0.012	0.0079
sp|P02790|HEMO_HUMAN Hemopexin OS=Homo sapiens GN=HPX PE=1 SV=2	NGTGHGNSTHHGPEYMR	HexNAc(5)Hex(6)NeuAc(3)	0.0178	0.0243
sp|P02790|HEMO_HUMAN Hemopexin OS=Homo sapiens GN=HPX PE=1 SV=2	SWPAVGNCSSALR	HexNAc(3)Hex(4)NeuAc(1)		0.0616
sp|P02790|HEMO_HUMAN Hemopexin OS=Homo sapiens GN=HPX PE=1 SV=2	SWPAVGNCSSALR	HexNAc(4)Hex(5)Fuc(1)NeuAc(2)	1.36	1.24
sp|P02790|HEMO_HUMAN Hemopexin OS=Homo sapiens GN=HPX PE=1 SV=2	SWPAVGNCSSALR	HexNAc(4)Hex(5)Fuc(2)NeuAc(1)	0.0729	0.0364
sp|P02790|HEMO_HUMAN Hemopexin OS=Homo sapiens GN=HPX PE=1 SV=2	SWPAVGNCSSALR	HexNAc(4)Hex(5)NeuAc(2)	8.08	6.71
sp|P02790|HEMO_HUMAN Hemopexin OS=Homo sapiens GN=HPX PE=1 SV=2	SWPAVGNCSSALR	HexNAc(4)Hex(6)Fuc(1)NeuAc(1)		1.6
sp|P02790|HEMO_HUMAN Hemopexin OS=Homo sapiens GN=HPX PE=1 SV=2	SWPAVGNCSSALR	HexNAc(5)Hex(5)NeuAc(1)		0.0197
sp|P02790|HEMO_HUMAN Hemopexin OS=Homo sapiens GN=HPX PE=1 SV=2	SWPAVGNCSSALR	HexNAc(5)Hex(6)Fuc(1)NeuAc(3)	0.855	0.651
sp|P02790|HEMO_HUMAN Hemopexin OS=Homo sapiens GN=HPX PE=1 SV=2	SWPAVGNCSSALR	HexNAc(5)Hex(6)Fuc(2)NeuAc(3)	0.107	0.0479
sp|P02790|HEMO_HUMAN Hemopexin OS=Homo sapiens GN=HPX PE=1 SV=2	SWPAVGNCSSALR	HexNAc(5)Hex(6)NeuAc(2)	0.0974
sp|P02790|HEMO_HUMAN Hemopexin OS=Homo sapiens GN=HPX PE=1 SV=2	SWPAVGNCSSALR	HexNAc(5)Hex(6)NeuAc(3)	1.3	0.982
sp|P02790|HEMO_HUMAN Hemopexin OS=Homo sapiens GN=HPX PE=1 SV=2	SWPAVGNCSSALR	HexNAc(5)Hex(7)Fuc(1)	0.05
sp|P02790|HEMO_HUMAN Hemopexin OS=Homo sapiens GN=HPX PE=1 SV=2	SWPAVGNCSSALR	HexNAc(5)Hex(7)Fuc(1)NeuAc(2)	0.291	0.0399
sp|P02790|HEMO_HUMAN Hemopexin OS=Homo sapiens GN=HPX PE=1 SV=2	SWPAVGNCSSALR	HexNAc(6)Hex(6)Fuc(1)NeuAc(1)	7.21e-05
sp|P03952|KLKB1_HUMAN Plasma kallikrein OS=Homo sapiens GN=KLKB1 PE=1 SV=1	GVNFNVSK	HexNAc(4)Hex(5)NeuAc(2)		0.0762
sp|P03952|KLKB1_HUMAN Plasma kallikrein OS=Homo sapiens GN=KLKB1 PE=1 SV=1	LQAPLNYTEFQK	HexNAc(4)Hex(5)Fuc(2)NeuAc(1)	0.0145	0.0209
sp|P03952|KLKB1_HUMAN Plasma kallikrein OS=Homo sapiens GN=KLKB1 PE=1 SV=1	LQAPLNYTEFQK	HexNAc(4)Hex(5)NeuAc(2)		0.0316
sp|P04004|VTNC_HUMAN Vitronectin OS=Homo sapiens GN=VTN PE=1 SV=1	NGSLFAFR	HexNAc(3)Hex(4)NeuAc(1)	0.0235
sp|P04004|VTNC_HUMAN Vitronectin OS=Homo sapiens GN=VTN PE=1 SV=1	NGSLFAFR	HexNAc(4)Hex(5)NeuAc(2)	0.774	0.418
sp|P04004|VTNC_HUMAN Vitronectin OS=Homo sapiens GN=VTN PE=1 SV=1	NGSLFAFR	HexNAc(5)Hex(6)Fuc(1)NeuAc(3)	0.058
sp|P04004|VTNC_HUMAN Vitronectin OS=Homo sapiens GN=VTN PE=1 SV=1	NGSLFAFR	HexNAc(5)Hex(6)Fuc(2)NeuAc(2)		0.0126
sp|P04004|VTNC_HUMAN Vitronectin OS=Homo sapiens GN=VTN PE=1 SV=1	NGSLFAFR	HexNAc(5)Hex(6)NeuAc(3)	0.023	0.0383
sp|P04004|VTNC_HUMAN Vitronectin OS=Homo sapiens GN=VTN PE=1 SV=1	NGSLFAFR	HexNAc(7)Hex(8)NeuAc(1)	0.000288
sp|P04004|VTNC_HUMAN Vitronectin OS=Homo sapiens GN=VTN PE=1 SV=1	NNATVHEQVGGPSLTSDLQAQSK	HexNAc(4)Hex(5)NeuAc(2)	0.294	0.345
sp|P04070|PROC_HUMAN Vitamin K-dependent protein C OS=Homo sapiens GN=PROC PE=1 SV=1	EVFVHPNYSK	HexNAc(4)Hex(5)Fuc(2)NeuAc(1)	0.506	0.397
sp|P04070|PROC_HUMAN Vitamin K-dependent protein C OS=Homo sapiens GN=PROC PE=1 SV=1	EVFVHPNYSK	HexNAc(4)Hex(5)NeuAc(2)	0.813	0.633
sp|P04114|APOB_HUMAN Apolipoprotein B-100 OS=Homo sapiens GN=APOB PE=1 SV=2	FVEGSHNSTVSLTTK	HexNAc(3)Hex(5)NeuAc(1)	0.0577	0.0261
sp|P04114|APOB_HUMAN Apolipoprotein B-100 OS=Homo sapiens GN=APOB PE=1 SV=2	FVEGSHNSTVSLTTK	HexNAc(4)Hex(5)NeuAc(1)	0.164	0.0809
sp|P04114|APOB_HUMAN Apolipoprotein B-100 OS=Homo sapiens GN=APOB PE=1 SV=2	YDFNSSMLYSTAK	HexNAc(4)Hex(5)NeuAc(1)	0.0317
sp|P04278|SHBG_HUMAN Sex hormone-binding globulin OS=Homo sapiens GN=SHBG PE=1 SV=2	SHEIWTHSCPQSPGNGTDASH	HexNAc(4)Hex(5)Fuc(2)NeuAc(1)	0.115	0.0512
sp|P04278|SHBG_HUMAN Sex hormone-binding globulin OS=Homo sapiens GN=SHBG PE=1 SV=2	SHEIWTHSCPQSPGNGTDASH	HexNAc(4)Hex(5)NeuAc(2)	0.209
sp|P05155|IC1_HUMAN Plasma protease C1 inhibitor OS=Homo sapiens GN=SERPING1 PE=1 SV=2	DTFVNASR	HexNAc(4)Hex(5)Fuc(2)NeuAc(1)	0.0174
sp|P05155|IC1_HUMAN Plasma protease C1 inhibitor OS=Homo sapiens GN=SERPING1 PE=1 SV=2	DTFVNASR	HexNAc(4)Hex(5)NeuAc(2)	0.324	0.221
sp|P05156|CFAI_HUMAN Complement factor I OS=Homo sapiens GN=CFI PE=1 SV=2	FLNNGTCTAEGK	HexNAc(4)Hex(5)NeuAc(1)	0.226	0.121
sp|P05156|CFAI_HUMAN Complement factor I OS=Homo sapiens GN=CFI PE=1 SV=2	FLNNGTCTAEGK	HexNAc(4)Hex(5)NeuAc(2)	0.268
sp|P05156|CFAI_HUMAN Complement factor I OS=Homo sapiens GN=CFI PE=1 SV=2	LISNCSK	HexNAc(4)Hex(5)NeuAc(2)	0.15	0.0828
sp|P05156|CFAI_HUMAN Complement factor I OS=Homo sapiens GN=CFI PE=1 SV=2	NGTAVCATNR	HexNAc(4)Hex(5)NeuAc(1)		0.0195
sp|P05156|CFAI_HUMAN Complement factor I OS=Homo sapiens GN=CFI PE=1 SV=2	NGTAVCATNR	HexNAc(4)Hex(5)NeuAc(2)	0.102	0.0498
sp|P05543|THBG_HUMAN Thyroxine-binding globulin OS=Homo sapiens GN=SERPINA7 PE=1 SV=2	VTACHSSQPNATLYK	HexNAc(1)	0.00278
sp|P05543|THBG_HUMAN Thyroxine-binding globulin OS=Homo sapiens GN=SERPINA7 PE=1 SV=2	VTACHSSQPNATLYK	HexNAc(4)Hex(5)Fuc(1)NeuAc(2)	0.146	0.0616
sp|P05543|THBG_HUMAN Thyroxine-binding globulin OS=Homo sapiens GN=SERPINA7 PE=1 SV=2	VTACHSSQPNATLYK	HexNAc(4)Hex(5)NeuAc(1)	0.163
sp|P05543|THBG_HUMAN Thyroxine-binding globulin OS=Homo sapiens GN=SERPINA7 PE=1 SV=2	VTACHSSQPNATLYK	HexNAc(4)Hex(5)NeuAc(2)	3.04	1.69
sp|P05543|THBG_HUMAN Thyroxine-binding globulin OS=Homo sapiens GN=SERPINA7 PE=1 SV=2	VTACHSSQPNATLYK	HexNAc(6)Hex(7)	0.0534
sp|P05546|HEP2_HUMAN Heparin cofactor 2 OS=Homo sapiens GN=SERPIND1 PE=1 SV=3	DFVNASSK	HexNAc(4)Hex(5)Fuc(2)NeuAc(1)		0.0499
sp|P05546|HEP2_HUMAN Heparin cofactor 2 OS=Homo sapiens GN=SERPIND1 PE=1 SV=3	DFVNASSK	HexNAc(4)Hex(5)NeuAc(2)	0.0985	0.169
sp|P06681|CO2_HUMAN Complement C2 OS=Homo sapiens GN=C2 PE=1 SV=2	TMFPNLTDVR	HexNAc(4)Hex(5)Fuc(1)NeuAc(2)	0.0653
sp|P06681|CO2_HUMAN Complement C2 OS=Homo sapiens GN=C2 PE=1 SV=2	TMFPNLTDVR	HexNAc(4)Hex(5)NeuAc(2)	0.118	0.122
sp|P08603|CFAH_HUMAN Complement factor H OS=Homo sapiens GN=CFH PE=1 SV=4	IPCSQPPQIEHGTINSSR	HexNAc(4)Hex(5)NeuAc(2)	0.967	0.335
sp|P10909|CLUS_HUMAN Clusterin OS=Homo sapiens GN=CLU PE=1 SV=1	HNSTGCLR	HexNAc(4)Hex(5)NeuAc(2)		0.0849
sp|P10909|CLUS_HUMAN Clusterin OS=Homo sapiens GN=CLU PE=1 SV=1	HNSTGCLR	HexNAc(5)Hex(6)NeuAc(3)	0.0103
sp|P10909|CLUS_HUMAN Clusterin OS=Homo sapiens GN=CLU PE=1 SV=1	KKEDALNETR	HexNAc(5)Hex(6)Fuc(1)NeuAc(3)	0.0671	0.0147
sp|P10909|CLUS_HUMAN Clusterin OS=Homo sapiens GN=CLU PE=1 SV=1	KKEDALNETR	HexNAc(5)Hex(6)NeuAc(3)		0.025
sp|P10909|CLUS_HUMAN Clusterin OS=Homo sapiens GN=CLU PE=1 SV=1	LANLTQGEDQYYLR	HexNAc(4)Hex(5)Fuc(1)NeuAc(2)	0.033	0.102
sp|P10909|CLUS_HUMAN Clusterin OS=Homo sapiens GN=CLU PE=1 SV=1	LANLTQGEDQYYLR	HexNAc(4)Hex(5)Fuc(2)NeuAc(1)		0.447
sp|P10909|CLUS_HUMAN Clusterin OS=Homo sapiens GN=CLU PE=1 SV=1	LANLTQGEDQYYLR	HexNAc(4)Hex(5)NeuAc(2)	0.583	0.782
sp|P10909|CLUS_HUMAN Clusterin OS=Homo sapiens GN=CLU PE=1 SV=1	LANLTQGEDQYYLR	HexNAc(5)Hex(6)Fuc(1)NeuAc(3)	0.0563	0.0797
sp|P10909|CLUS_HUMAN Clusterin OS=Homo sapiens GN=CLU PE=1 SV=1	LANLTQGEDQYYLR	HexNAc(5)Hex(6)NeuAc(3)	0.0504	0.0753
sp|P10909|CLUS_HUMAN Clusterin OS=Homo sapiens GN=CLU PE=1 SV=1	LANLTQGEDQYYLR	HexNAc(7)Hex(8)NeuAc(1)	0.0216
sp|P11279|LAMP1_HUMAN Lysosome-associated membrane glycoprotein 1 OS=Homo sapiens GN=LAMP1 PE=1 SV=3	LLNINPNK	HexNAc(4)Hex(5)Fuc(2)NeuAc(1)	0.0125
sp|P11279|LAMP1_HUMAN Lysosome-associated membrane glycoprotein 1 OS=Homo sapiens GN=LAMP1 PE=1 SV=3	LLNINPNK	HexNAc(4)Hex(5)NeuAc(2)		0.0315
sp|P13473|LAMP2_HUMAN Lysosome-associated membrane glycoprotein 2 OS=Homo sapiens GN=LAMP2 PE=1 SV=2	VQPFNVTQGK	HexNAc(4)Hex(5)NeuAc(2)	0.0768
sp|P13671|CO6_HUMAN Complement component C6 OS=Homo sapiens GN=C6 PE=1 SV=3	VLNFTTK	HexNAc(4)Hex(5)Fuc(2)NeuAc(1)	0.00311	0.00665
sp|P22792|CPN2_HUMAN Carboxypeptidase N subunit 2 OS=Homo sapiens GN=CPN2 PE=1 SV=3	AFGSNPNLTK	HexNAc(4)Hex(5)Fuc(2)NeuAc(1)	0.121	0.00744
sp|P22792|CPN2_HUMAN Carboxypeptidase N subunit 2 OS=Homo sapiens GN=CPN2 PE=1 SV=3	AFGSNPNLTK	HexNAc(4)Hex(5)NeuAc(2)	0.76	0.74
sp|P22792|CPN2_HUMAN Carboxypeptidase N subunit 2 OS=Homo sapiens GN=CPN2 PE=1 SV=3	AFGSNPNLTK	HexNAc(5)Hex(6)Fuc(2)NeuAc(1)	0.00908
sp|P25311|ZA2G_HUMAN Zinc-alpha-2-glycoprotein OS=Homo sapiens GN=AZGP1 PE=1 SV=2	DIVEYYNDSNGSHVLQGR	HexNAc(4)Hex(5)Fuc(1)NeuAc(2)		0.0471
sp|P25311|ZA2G_HUMAN Zinc-alpha-2-glycoprotein OS=Homo sapiens GN=AZGP1 PE=1 SV=2	DIVEYYNDSNGSHVLQGR	HexNAc(4)Hex(5)NeuAc(2)		0.175
sp|P29622|KAIN_HUMAN Kallistatin OS=Homo sapiens GN=SERPINA4 PE=1 SV=3	FLNDTMAVYEAK	HexNAc(4)Hex(5)Fuc(2)NeuAc(1)	0.0124
sp|P29622|KAIN_HUMAN Kallistatin OS=Homo sapiens GN=SERPINA4 PE=1 SV=3	FLNDTMAVYEAK	HexNAc(4)Hex(5)NeuAc(2)	0.253	0.211
sp|P43251|BTD_HUMAN Biotinidase OS=Homo sapiens GN=BTD PE=1 SV=2	FNDTEVLQR	HexNAc(4)Hex(5)NeuAc(2)	0.023
sp|P43652|AFAM_HUMAN Afamin OS=Homo sapiens GN=AFM PE=1 SV=1	DIENFNSTQK	HexNAc(4)Hex(5)Fuc(2)NeuAc(1)	0.241
sp|P43652|AFAM_HUMAN Afamin OS=Homo sapiens GN=AFM PE=1 SV=1	DIENFNSTQK	HexNAc(4)Hex(5)NeuAc(2)	0.449	0.361
sp|P43652|AFAM_HUMAN Afamin OS=Homo sapiens GN=AFM PE=1 SV=1	FNETTEK	HexNAc(4)Hex(5)NeuAc(2)	0.0718
sp|P43652|AFAM_HUMAN Afamin OS=Homo sapiens GN=AFM PE=1 SV=1	HNFSHCCSK	HexNAc(4)Hex(5)NeuAc(2)		0.0216
sp|P43652|AFAM_HUMAN Afamin OS=Homo sapiens GN=AFM PE=1 SV=1	YAEDKFNETTEK	HexNAc(4)Hex(5)NeuAc(2)	0.368
sp|Q04756|HGFA_HUMAN Hepatocyte growth factor activator OS=Homo sapiens GN=HGFAC PE=1 SV=1	CFLGNGTGYR	HexNAc(4)Hex(5)NeuAc(2)	0.0939	0.0945
sp|Q6EMK4|VASN_HUMAN Vasorin OS=Homo sapiens GN=VASN PE=1 SV=1	LHEITNETFR	HexNAc(4)Hex(5)Fuc(1)NeuAc(2)		0.0246
sp|Q7Z7M0|MEGF8_HUMAN Multiple epidermal growth factor-like domains protein 8 OS=Homo sapiens GN=MEGF8 PE=1 SV=2	VNSTELFHVDR	HexNAc(2)Hex(9)	0.17	0.12
sp|Q9NZP8|C1RL_HUMAN Complement C1r subcomponent-like protein OS=Homo sapiens GN=C1RL PE=1 SV=2	PVTPIAQNQTTLGSSR	HexNAc(4)Hex(5)Fuc(1)NeuAc(2)	0.0503	0.0631
sp|Q9NZP8|C1RL_HUMAN Complement C1r subcomponent-like protein OS=Homo sapiens GN=C1RL PE=1 SV=2	PVTPIAQNQTTLGSSR	HexNAc(4)Hex(5)Fuc(2)NeuAc(1)	0.108	0.372
sp|Q9NZP8|C1RL_HUMAN Complement C1r subcomponent-like protein OS=Homo sapiens GN=C1RL PE=1 SV=2	PVTPIAQNQTTLGSSR	HexNAc(4)Hex(5)NeuAc(2)	0.701	0.217
sp|Q9UK55|ZPI_HUMAN Protein Z-dependent protease inhibitor OS=Homo sapiens GN=SERPINA10 PE=1 SV=1	ETFFNLSK	HexNAc(4)Hex(5)NeuAc(2)	0.048	0.0338
sp|Q9UK55|ZPI_HUMAN Protein Z-dependent protease inhibitor OS=Homo sapiens GN=SERPINA10 PE=1 SV=1	ETFFNLSK	HexNAc(5)Hex(6)Fuc(2)NeuAc(2)	0.00243
sp|Q9UPP5|K1107_HUMAN Uncharacterized protein KIAA1107 OS=Homo sapiens GN=KIAA1107 PE=1 SV=2	CIAFIVDNFSK	HexNAc(4)Hex(5)Fuc(1)NeuAc(2)	0.0558
sp|Q9UPP5|K1107_HUMAN Uncharacterized protein KIAA1107 OS=Homo sapiens GN=KIAA1107 PE=1 SV=2	CIAFIVDNFSK	HexNAc(4)Hex(5)NeuAc(2)	0.311
sp|Q96KN2|CNDP1_HUMAN Beta-Ala-His dipeptidase OS=Homo sapiens GN=CNDP1 PE=1 SV=4	LVPHMNVSAVEK	HexNAc(4)Hex(5)Fuc(2)NeuAc(1)	0.0422
sp|Q96KN2|CNDP1_HUMAN Beta-Ala-His dipeptidase OS=Homo sapiens GN=CNDP1 PE=1 SV=4	LVPHMNVSAVEK	HexNAc(4)Hex(5)NeuAc(2)	0.0772	0.0264
sp|Q96KN2|CNDP1_HUMAN Beta-Ala-His dipeptidase OS=Homo sapiens GN=CNDP1 PE=1 SV=4	LVPHMNVSAVEK	HexNAc(5)Hex(6)NeuAc(3)	0.047
sp|Q92954|PRG4_HUMAN Proteoglycan 4 OS=Homo sapiens GN=PRG4 PE=1 SV=2	NGTLVAFR	HexNAc(2)Hex(5)		0.0116
Note: the number from column D and E correspond to the percentage of the individual glycopeptides from the whole column

## Sheet: ctrl-Fraction4
Table S4. N-glycopeptides identified in each fraction in the pooled normal samples
Fraction 4
			AD_NorF4_1.byspec2 (%)	AD_NorF4_2.byspec2 (%)
Protein\nname	Sequence\n(unformatted)	Glycans
sp|O75882|ATRN_HUMAN Attractin OS=Homo sapiens GN=ATRN PE=1 SV=2	NHSCSEGQISIFR	HexNAc(4)Hex(5)Fuc(1)NeuAc(2)	0.00431
sp|O75882|ATRN_HUMAN Attractin OS=Homo sapiens GN=ATRN PE=1 SV=2	NHSCSEGQISIFR	HexNAc(4)Hex(5)NeuAc(2)	0.022	0.0196
sp|P0C0L5|CO4B_HUMAN Complement C4-B OS=Homo sapiens GN=C4B PE=1 SV=2	GLNVTLSSTGR	HexNAc(4)Hex(5)NeuAc(2)		0.0118
sp|P00450|CERU_HUMAN Ceruloplasmin OS=Homo sapiens GN=CP PE=1 SV=1	ELHHLQEQNVSNAFLDK	HexNAc(4)Hex(5)Fuc(1)NeuAc(2)	0.0728
sp|P00450|CERU_HUMAN Ceruloplasmin OS=Homo sapiens GN=CP PE=1 SV=1	ELHHLQEQNVSNAFLDK	HexNAc(4)Hex(5)NeuAc(2)	0.125	0.0969
sp|P00734|THRB_HUMAN Prothrombin OS=Homo sapiens GN=F2 PE=1 SV=2	GHVNITR	HexNAc(3)Hex(4)NeuAc(1)	0.00664	0.00559
sp|P00734|THRB_HUMAN Prothrombin OS=Homo sapiens GN=F2 PE=1 SV=2	GHVNITR	HexNAc(4)Hex(5)Fuc(1)NeuAc(2)	0.0048
sp|P00734|THRB_HUMAN Prothrombin OS=Homo sapiens GN=F2 PE=1 SV=2	GHVNITR	HexNAc(4)Hex(5)NeuAc(1)	0.00911
sp|P00734|THRB_HUMAN Prothrombin OS=Homo sapiens GN=F2 PE=1 SV=2	GHVNITR	HexNAc(4)Hex(5)NeuAc(2)	0.341	0.391
sp|P00734|THRB_HUMAN Prothrombin OS=Homo sapiens GN=F2 PE=1 SV=2	SRYPHKPEINSTTHPGADLQENFCR	HexNAc(4)Hex(5)Fuc(2)NeuAc(1)	0.0204
sp|P00734|THRB_HUMAN Prothrombin OS=Homo sapiens GN=F2 PE=1 SV=2	SRYPHKPEINSTTHPGADLQENFCR	HexNAc(5)Hex(6)NeuAc(1)	0.0413	0.0171
sp|P00734|THRB_HUMAN Prothrombin OS=Homo sapiens GN=F2 PE=1 SV=2	YPHKPEINSTTHPGADLQENFCR	HexNAc(3)Hex(4)NeuAc(1)		0.0953
sp|P00734|THRB_HUMAN Prothrombin OS=Homo sapiens GN=F2 PE=1 SV=2	YPHKPEINSTTHPGADLQENFCR	HexNAc(4)Hex(5)Fuc(1)NeuAc(1)	0.081
sp|P00734|THRB_HUMAN Prothrombin OS=Homo sapiens GN=F2 PE=1 SV=2	YPHKPEINSTTHPGADLQENFCR	HexNAc(4)Hex(5)Fuc(1)NeuAc(2)	0.419	0.317
sp|P00734|THRB_HUMAN Prothrombin OS=Homo sapiens GN=F2 PE=1 SV=2	YPHKPEINSTTHPGADLQENFCR	HexNAc(4)Hex(5)NeuAc(1)	0.245	0.238
sp|P00734|THRB_HUMAN Prothrombin OS=Homo sapiens GN=F2 PE=1 SV=2	YPHKPEINSTTHPGADLQENFCR	HexNAc(4)Hex(5)NeuAc(2)	9.45	7.85
sp|P00734|THRB_HUMAN Prothrombin OS=Homo sapiens GN=F2 PE=1 SV=2	YPHKPEINSTTHPGADLQENFCR	HexNAc(5)Hex(5)Fuc(1)NeuAc(2)	0.00453
sp|P00734|THRB_HUMAN Prothrombin OS=Homo sapiens GN=F2 PE=1 SV=2	YPHKPEINSTTHPGADLQENFCR	HexNAc(9)Hex(3)Fuc(1)		0.00624
sp|P00748|FA12_HUMAN Coagulation factor XII OS=Homo sapiens GN=F12 PE=1 SV=3	NVTAEQAR	HexNAc(4)Hex(5)NeuAc(2)		0.00341
sp|P01008|ANT3_HUMAN Antithrombin-III OS=Homo sapiens GN=SERPINC1 PE=1 SV=1	AAINKWVSNKTEGR	HexNAc(4)Hex(5)NeuAc(2)	0.0608	0.0598
sp|P01008|ANT3_HUMAN Antithrombin-III OS=Homo sapiens GN=SERPINC1 PE=1 SV=1	WVSNK	HexNAc(4)Hex(5)NeuAc(2)	0.0652	0.0465
sp|P01011|AACT_HUMAN Alpha-1-antichymotrypsin OS=Homo sapiens GN=SERPINA3 PE=1 SV=2	TLNQSSDELQLSMGNAMFVK	HexNAc(4)Hex(6)Fuc(1)NeuAc(1)	0.00923	0.00673
sp|P01011|AACT_HUMAN Alpha-1-antichymotrypsin OS=Homo sapiens GN=SERPINA3 PE=1 SV=2	TLNQSSDELQLSMGNAMFVK	HexNAc(5)Hex(7)Fuc(1)NeuAc(2)	0.00246	0.00425
sp|P01042|KNG1_HUMAN Kininogen-1 OS=Homo sapiens GN=KNG1 PE=1 SV=2	ITYSIVQTNCSK	HexNAc(4)Hex(5)NeuAc(2)	0.0936	0.069
sp|P01042|KNG1_HUMAN Kininogen-1 OS=Homo sapiens GN=KNG1 PE=1 SV=2	ITYSIVQTNCSK	HexNAc(5)Hex(6)NeuAc(3)	0.0143
sp|P02749|APOH_HUMAN Beta-2-glycoprotein 1 OS=Homo sapiens GN=APOH PE=1 SV=3	LGNWSAMPSCK	HexNAc(3)Hex(4)NeuAc(1)	0.0569
sp|P02749|APOH_HUMAN Beta-2-glycoprotein 1 OS=Homo sapiens GN=APOH PE=1 SV=3	LGNWSAMPSCK	HexNAc(4)Hex(5)Fuc(1)NeuAc(2)	0.19	0.121
sp|P02749|APOH_HUMAN Beta-2-glycoprotein 1 OS=Homo sapiens GN=APOH PE=1 SV=3	LGNWSAMPSCK	HexNAc(4)Hex(5)Fuc(2)NeuAc(1)	0.00295
sp|P02749|APOH_HUMAN Beta-2-glycoprotein 1 OS=Homo sapiens GN=APOH PE=1 SV=3	LGNWSAMPSCK	HexNAc(4)Hex(5)NeuAc(1)	0.272	0.203
sp|P02749|APOH_HUMAN Beta-2-glycoprotein 1 OS=Homo sapiens GN=APOH PE=1 SV=3	LGNWSAMPSCK	HexNAc(4)Hex(5)NeuAc(2)	4.91	4.17
sp|P02749|APOH_HUMAN Beta-2-glycoprotein 1 OS=Homo sapiens GN=APOH PE=1 SV=3	LGNWSAMPSCK	HexNAc(5)Hex(6)Fuc(1)NeuAc(3)	0.0464
sp|P02749|APOH_HUMAN Beta-2-glycoprotein 1 OS=Homo sapiens GN=APOH PE=1 SV=3	LGNWSAMPSCK	HexNAc(5)Hex(6)Fuc(2)NeuAc(1)	0.0404
sp|P02749|APOH_HUMAN Beta-2-glycoprotein 1 OS=Homo sapiens GN=APOH PE=1 SV=3	LGNWSAMPSCK	HexNAc(5)Hex(6)NeuAc(2)	0.0837	0.0567
sp|P02749|APOH_HUMAN Beta-2-glycoprotein 1 OS=Homo sapiens GN=APOH PE=1 SV=3	LGNWSAMPSCK	HexNAc(6)Hex(7)		0.0211
sp|P02749|APOH_HUMAN Beta-2-glycoprotein 1 OS=Homo sapiens GN=APOH PE=1 SV=3	LGNWSAMPSCK	HexNAc(7)Hex(8)NeuAc(1)		0.00469
sp|P02749|APOH_HUMAN Beta-2-glycoprotein 1 OS=Homo sapiens GN=APOH PE=1 SV=3	VYKPSAGNNSLYR	HexNAc(4)Hex(5)Fuc(1)NeuAc(2)	0.954	0.456
sp|P02749|APOH_HUMAN Beta-2-glycoprotein 1 OS=Homo sapiens GN=APOH PE=1 SV=3	VYKPSAGNNSLYR	HexNAc(4)Hex(5)Fuc(2)NeuAc(1)	0.0433	0.933
sp|P02749|APOH_HUMAN Beta-2-glycoprotein 1 OS=Homo sapiens GN=APOH PE=1 SV=3	VYKPSAGNNSLYR	HexNAc(4)Hex(5)NeuAc(1)		0.0436
sp|P02749|APOH_HUMAN Beta-2-glycoprotein 1 OS=Homo sapiens GN=APOH PE=1 SV=3	VYKPSAGNNSLYR	HexNAc(4)Hex(5)NeuAc(2)	2.24	1.07
sp|P02749|APOH_HUMAN Beta-2-glycoprotein 1 OS=Homo sapiens GN=APOH PE=1 SV=3	VYKPSAGNNSLYR	HexNAc(5)Hex(6)Fuc(1)NeuAc(3)	0.0815	0.0501
sp|P02749|APOH_HUMAN Beta-2-glycoprotein 1 OS=Homo sapiens GN=APOH PE=1 SV=3	VYKPSAGNNSLYR	HexNAc(5)Hex(6)Fuc(2)NeuAc(3)	0.0189
sp|P02749|APOH_HUMAN Beta-2-glycoprotein 1 OS=Homo sapiens GN=APOH PE=1 SV=3	VYKPSAGNNSLYR	HexNAc(5)Hex(6)Fuc(4)NeuAc(1)		0.0217
sp|P02749|APOH_HUMAN Beta-2-glycoprotein 1 OS=Homo sapiens GN=APOH PE=1 SV=3	VYKPSAGNNSLYR	HexNAc(5)Hex(6)NeuAc(3)	0.115	0.0486
sp|P02749|APOH_HUMAN Beta-2-glycoprotein 1 OS=Homo sapiens GN=APOH PE=1 SV=3	VYKPSAGNNSLYR	HexNAc(6)Hex(7)	0.0158	0.00758
sp|P02750|A2GL_HUMAN Leucine-rich alpha-2-glycoprotein OS=Homo sapiens GN=LRG1 PE=1 SV=2	MFSQNDTR	HexNAc(4)Hex(5)NeuAc(2)	0.0338	0.0117
sp|P02765|FETUA_HUMAN Alpha-2-HS-glycoprotein OS=Homo sapiens GN=AHSG PE=1 SV=1	KVCQDCPLLAPLNDTR	HexNAc(4)Hex(5)Fuc(2)NeuAc(1)		0.604
sp|P02765|FETUA_HUMAN Alpha-2-HS-glycoprotein OS=Homo sapiens GN=AHSG PE=1 SV=1	KVCQDCPLLAPLNDTR	HexNAc(4)Hex(5)NeuAc(2)	0.874	0.397
sp|P02765|FETUA_HUMAN Alpha-2-HS-glycoprotein OS=Homo sapiens GN=AHSG PE=1 SV=1	KVCQDCPLLAPLNDTR	HexNAc(5)Hex(4)Fuc(1)NeuAc(2)	0.0146	0.0257
sp|P02765|FETUA_HUMAN Alpha-2-HS-glycoprotein OS=Homo sapiens GN=AHSG PE=1 SV=1	KVCQDCPLLAPLNDTR	HexNAc(5)Hex(5)NeuAc(2)	0.0046
sp|P02765|FETUA_HUMAN Alpha-2-HS-glycoprotein OS=Homo sapiens GN=AHSG PE=1 SV=1	VCQDCPLLAPLNDTR	HexNAc(1)		0.012
sp|P02765|FETUA_HUMAN Alpha-2-HS-glycoprotein OS=Homo sapiens GN=AHSG PE=1 SV=1	VCQDCPLLAPLNDTR	HexNAc(3)Hex(4)NeuAc(1)	0.0303	0.0361
sp|P02765|FETUA_HUMAN Alpha-2-HS-glycoprotein OS=Homo sapiens GN=AHSG PE=1 SV=1	VCQDCPLLAPLNDTR	HexNAc(4)Hex(5)Fuc(1)NeuAc(2)	0.0488	0.019
sp|P02765|FETUA_HUMAN Alpha-2-HS-glycoprotein OS=Homo sapiens GN=AHSG PE=1 SV=1	VCQDCPLLAPLNDTR	HexNAc(4)Hex(5)Fuc(2)NeuAc(1)	0.0236
sp|P02765|FETUA_HUMAN Alpha-2-HS-glycoprotein OS=Homo sapiens GN=AHSG PE=1 SV=1	VCQDCPLLAPLNDTR	HexNAc(4)Hex(5)NeuAc(1)	0.0256	0.141
sp|P02765|FETUA_HUMAN Alpha-2-HS-glycoprotein OS=Homo sapiens GN=AHSG PE=1 SV=1	VCQDCPLLAPLNDTR	HexNAc(4)Hex(5)NeuAc(2)	1.9	2.38
sp|P02765|FETUA_HUMAN Alpha-2-HS-glycoprotein OS=Homo sapiens GN=AHSG PE=1 SV=1	VCQDCPLLAPLNDTR	HexNAc(4)Hex(6)Fuc(1)		0.0107
sp|P02765|FETUA_HUMAN Alpha-2-HS-glycoprotein OS=Homo sapiens GN=AHSG PE=1 SV=1	VCQDCPLLAPLNDTR	HexNAc(4)Hex(6)Fuc(1)NeuAc(1)	0.492	1.53
sp|P02765|FETUA_HUMAN Alpha-2-HS-glycoprotein OS=Homo sapiens GN=AHSG PE=1 SV=1	VCQDCPLLAPLNDTR	HexNAc(4)Hex(6)NeuAc(1)	0.016
sp|P02765|FETUA_HUMAN Alpha-2-HS-glycoprotein OS=Homo sapiens GN=AHSG PE=1 SV=1	VCQDCPLLAPLNDTR	HexNAc(4)Hex(7)NeuAc(1)	0.297	0.275
sp|P02765|FETUA_HUMAN Alpha-2-HS-glycoprotein OS=Homo sapiens GN=AHSG PE=1 SV=1	VCQDCPLLAPLNDTR	HexNAc(6)Hex(7)	0.00138
sp|P02765|FETUA_HUMAN Alpha-2-HS-glycoprotein OS=Homo sapiens GN=AHSG PE=1 SV=1	VCQDCPLLAPLNDTR	HexNAc(6)Hex(7)Fuc(1)	0.00498
sp|P02765|FETUA_HUMAN Alpha-2-HS-glycoprotein OS=Homo sapiens GN=AHSG PE=1 SV=1	VCQDCPLLAPLNDTR	HexNAc(8)Hex(5)Fuc(1)	0.000539
sp|P02765|FETUA_HUMAN Alpha-2-HS-glycoprotein OS=Homo sapiens GN=AHSG PE=1 SV=1	VCQDCPLLAPLNDTR	HexNAc(8)Hex(6)	0.00106
sp|P02765|FETUA_HUMAN Alpha-2-HS-glycoprotein OS=Homo sapiens GN=AHSG PE=1 SV=1	VCQDCPLLAPLNDTR	HexNAc(9)Hex(3)Fuc(1)	0.047	0.0715
sp|P02765|FETUA_HUMAN Alpha-2-HS-glycoprotein OS=Homo sapiens GN=AHSG PE=1 SV=1	VCQDCPLLAPLNDTR	HexNAc(9)Hex(4)	0.00408	0.00255
sp|P02787|TRFE_HUMAN Serotransferrin OS=Homo sapiens GN=TF PE=1 SV=3	CGLVPVLAENYNK	HexNAc(4)Hex(5)NeuAc(2)	0.0322	0.028
sp|P02790|HEMO_HUMAN Hemopexin OS=Homo sapiens GN=HPX PE=1 SV=2	ALPQPQNVTSLLGCTH	HexNAc(4)Hex(5)Fuc(1)NeuAc(2)		0.00261
sp|P02790|HEMO_HUMAN Hemopexin OS=Homo sapiens GN=HPX PE=1 SV=2	ALPQPQNVTSLLGCTH	HexNAc(4)Hex(5)Fuc(2)NeuAc(1)	0.00127	0.049
sp|P02790|HEMO_HUMAN Hemopexin OS=Homo sapiens GN=HPX PE=1 SV=2	ALPQPQNVTSLLGCTH	HexNAc(4)Hex(5)NeuAc(2)	0.279	0.409
sp|P02790|HEMO_HUMAN Hemopexin OS=Homo sapiens GN=HPX PE=1 SV=2	ERSWPAVGNCSSALR	HexNAc(4)Hex(5)Fuc(1)NeuAc(2)	0.0299
sp|P02790|HEMO_HUMAN Hemopexin OS=Homo sapiens GN=HPX PE=1 SV=2	ERSWPAVGNCSSALR	HexNAc(5)Hex(5)Fuc(1)NeuAc(1)	0.0847
sp|P02790|HEMO_HUMAN Hemopexin OS=Homo sapiens GN=HPX PE=1 SV=2	ERSWPAVGNCSSALR	HexNAc(5)Hex(7)Fuc(1)NeuAc(1)		0.0041
sp|P02790|HEMO_HUMAN Hemopexin OS=Homo sapiens GN=HPX PE=1 SV=2	ERSWPAVGNCSSALR	HexNAc(6)Hex(7)	0.0464
sp|P02790|HEMO_HUMAN Hemopexin OS=Homo sapiens GN=HPX PE=1 SV=2	NGTGHGNSTHHGPEYMR	HexNAc(4)Hex(5)NeuAc(2)	0.00634	0.00101
sp|P02790|HEMO_HUMAN Hemopexin OS=Homo sapiens GN=HPX PE=1 SV=2	SWPAVGNCSSALR	HexNAc(1)	0.0917	0.0583
sp|P02790|HEMO_HUMAN Hemopexin OS=Homo sapiens GN=HPX PE=1 SV=2	SWPAVGNCSSALR	HexNAc(3)Hex(4)Fuc(1)NeuAc(1)	0.0286	0.0239
sp|P02790|HEMO_HUMAN Hemopexin OS=Homo sapiens GN=HPX PE=1 SV=2	SWPAVGNCSSALR	HexNAc(3)Hex(4)NeuAc(1)	0.42	0.415
sp|P02790|HEMO_HUMAN Hemopexin OS=Homo sapiens GN=HPX PE=1 SV=2	SWPAVGNCSSALR	HexNAc(3)Hex(6)NeuAc(1)	0.0702	0.0786
sp|P02790|HEMO_HUMAN Hemopexin OS=Homo sapiens GN=HPX PE=1 SV=2	SWPAVGNCSSALR	HexNAc(4)Hex(5)Fuc(1)NeuAc(1)	0.118	0.104
sp|P02790|HEMO_HUMAN Hemopexin OS=Homo sapiens GN=HPX PE=1 SV=2	SWPAVGNCSSALR	HexNAc(4)Hex(5)Fuc(1)NeuAc(2)	6.23	6.09
sp|P02790|HEMO_HUMAN Hemopexin OS=Homo sapiens GN=HPX PE=1 SV=2	SWPAVGNCSSALR	HexNAc(4)Hex(5)Fuc(2)NeuAc(1)	0.185	0.148
sp|P02790|HEMO_HUMAN Hemopexin OS=Homo sapiens GN=HPX PE=1 SV=2	SWPAVGNCSSALR	HexNAc(4)Hex(5)NeuAc(1)	0.353	0.365
sp|P02790|HEMO_HUMAN Hemopexin OS=Homo sapiens GN=HPX PE=1 SV=2	SWPAVGNCSSALR	HexNAc(4)Hex(5)NeuAc(2)	28.3	34.1
sp|P02790|HEMO_HUMAN Hemopexin OS=Homo sapiens GN=HPX PE=1 SV=2	SWPAVGNCSSALR	HexNAc(4)Hex(6)Fuc(1)	0.0191
sp|P02790|HEMO_HUMAN Hemopexin OS=Homo sapiens GN=HPX PE=1 SV=2	SWPAVGNCSSALR	HexNAc(4)Hex(6)Fuc(1)NeuAc(1)	0.0336
sp|P02790|HEMO_HUMAN Hemopexin OS=Homo sapiens GN=HPX PE=1 SV=2	SWPAVGNCSSALR	HexNAc(4)Hex(6)NeuAc(1)	0.0396	0.0348
sp|P02790|HEMO_HUMAN Hemopexin OS=Homo sapiens GN=HPX PE=1 SV=2	SWPAVGNCSSALR	HexNAc(4)Hex(7)Fuc(1)		0.00259
sp|P02790|HEMO_HUMAN Hemopexin OS=Homo sapiens GN=HPX PE=1 SV=2	SWPAVGNCSSALR	HexNAc(4)Hex(7)NeuAc(1)	2.81
sp|P02790|HEMO_HUMAN Hemopexin OS=Homo sapiens GN=HPX PE=1 SV=2	SWPAVGNCSSALR	HexNAc(5)Hex(4)NeuAc(2)		0.0594
sp|P02790|HEMO_HUMAN Hemopexin OS=Homo sapiens GN=HPX PE=1 SV=2	SWPAVGNCSSALR	HexNAc(5)Hex(5)Fuc(1)NeuAc(1)	0.0167
sp|P02790|HEMO_HUMAN Hemopexin OS=Homo sapiens GN=HPX PE=1 SV=2	SWPAVGNCSSALR	HexNAc(5)Hex(6)Fuc(1)NeuAc(3)	0.489	0.535
sp|P02790|HEMO_HUMAN Hemopexin OS=Homo sapiens GN=HPX PE=1 SV=2	SWPAVGNCSSALR	HexNAc(5)Hex(6)Fuc(2)NeuAc(2)	0.511
sp|P02790|HEMO_HUMAN Hemopexin OS=Homo sapiens GN=HPX PE=1 SV=2	SWPAVGNCSSALR	HexNAc(5)Hex(6)Fuc(2)NeuAc(3)	0.0187	0.0512
sp|P02790|HEMO_HUMAN Hemopexin OS=Homo sapiens GN=HPX PE=1 SV=2	SWPAVGNCSSALR	HexNAc(5)Hex(6)NeuAc(1)	0.0115
sp|P02790|HEMO_HUMAN Hemopexin OS=Homo sapiens GN=HPX PE=1 SV=2	SWPAVGNCSSALR	HexNAc(5)Hex(6)NeuAc(2)	0.3	0.347
sp|P02790|HEMO_HUMAN Hemopexin OS=Homo sapiens GN=HPX PE=1 SV=2	SWPAVGNCSSALR	HexNAc(5)Hex(6)NeuAc(3)	0.865	0.858
sp|P02790|HEMO_HUMAN Hemopexin OS=Homo sapiens GN=HPX PE=1 SV=2	SWPAVGNCSSALR	HexNAc(5)Hex(7)Fuc(1)		0.331
sp|P02790|HEMO_HUMAN Hemopexin OS=Homo sapiens GN=HPX PE=1 SV=2	SWPAVGNCSSALR	HexNAc(5)Hex(7)Fuc(1)NeuAc(1)	0.728	0.0122
sp|P02790|HEMO_HUMAN Hemopexin OS=Homo sapiens GN=HPX PE=1 SV=2	SWPAVGNCSSALR	HexNAc(5)Hex(7)Fuc(1)NeuAc(2)		0.0665
sp|P02790|HEMO_HUMAN Hemopexin OS=Homo sapiens GN=HPX PE=1 SV=2	SWPAVGNCSSALR	HexNAc(6)Hex(6)NeuAc(2)		0.00408
sp|P02790|HEMO_HUMAN Hemopexin OS=Homo sapiens GN=HPX PE=1 SV=2	SWPAVGNCSSALR	HexNAc(6)Hex(7)	0.00167
sp|P02790|HEMO_HUMAN Hemopexin OS=Homo sapiens GN=HPX PE=1 SV=2	SWPAVGNCSSALR	HexNAc(6)Hex(8)NeuAc(1)	0
sp|P02790|HEMO_HUMAN Hemopexin OS=Homo sapiens GN=HPX PE=1 SV=2	SWPAVGNCSSALR	HexNAc(7)Hex(8)NeuAc(1)	0.0112	0.0205
sp|P02790|HEMO_HUMAN Hemopexin OS=Homo sapiens GN=HPX PE=1 SV=2	SWPAVGNCSSALR	HexNAc(8)Hex(5)		0.139
sp|P03952|KLKB1_HUMAN Plasma kallikrein OS=Homo sapiens GN=KLKB1 PE=1 SV=1	LQAPLNYTEFQK	HexNAc(4)Hex(5)Fuc(2)NeuAc(1)		0.0105
sp|P03952|KLKB1_HUMAN Plasma kallikrein OS=Homo sapiens GN=KLKB1 PE=1 SV=1	LQAPLNYTEFQK	HexNAc(4)Hex(5)NeuAc(2)		0.0213
sp|P04004|VTNC_HUMAN Vitronectin OS=Homo sapiens GN=VTN PE=1 SV=1	NGSLFAFR	HexNAc(2)Hex(4)	0.0466	0.0496
sp|P04004|VTNC_HUMAN Vitronectin OS=Homo sapiens GN=VTN PE=1 SV=1	NGSLFAFR	HexNAc(3)Hex(4)		0.0329
sp|P04004|VTNC_HUMAN Vitronectin OS=Homo sapiens GN=VTN PE=1 SV=1	NGSLFAFR	HexNAc(3)Hex(4)NeuAc(1)	0.574	0.677
sp|P04004|VTNC_HUMAN Vitronectin OS=Homo sapiens GN=VTN PE=1 SV=1	NGSLFAFR	HexNAc(3)Hex(5)NeuAc(1)	0.878	0.918
sp|P04004|VTNC_HUMAN Vitronectin OS=Homo sapiens GN=VTN PE=1 SV=1	NGSLFAFR	HexNAc(3)Hex(6)NeuAc(1)	0.212	0.211
sp|P04004|VTNC_HUMAN Vitronectin OS=Homo sapiens GN=VTN PE=1 SV=1	NGSLFAFR	HexNAc(4)Hex(5)Fuc(1)NeuAc(1)	0.0329	0.0368
sp|P04004|VTNC_HUMAN Vitronectin OS=Homo sapiens GN=VTN PE=1 SV=1	NGSLFAFR	HexNAc(4)Hex(5)Fuc(1)NeuAc(2)	0.12	0.123
sp|P04004|VTNC_HUMAN Vitronectin OS=Homo sapiens GN=VTN PE=1 SV=1	NGSLFAFR	HexNAc(4)Hex(5)Fuc(2)NeuAc(1)		0.0173
sp|P04004|VTNC_HUMAN Vitronectin OS=Homo sapiens GN=VTN PE=1 SV=1	NGSLFAFR	HexNAc(4)Hex(5)NeuAc(1)	0.734	0.729
sp|P04004|VTNC_HUMAN Vitronectin OS=Homo sapiens GN=VTN PE=1 SV=1	NGSLFAFR	HexNAc(4)Hex(5)NeuAc(2)	15	14.6
sp|P04004|VTNC_HUMAN Vitronectin OS=Homo sapiens GN=VTN PE=1 SV=1	NGSLFAFR	HexNAc(5)Hex(6)Fuc(1)NeuAc(3)	0.108	0.0991
sp|P04004|VTNC_HUMAN Vitronectin OS=Homo sapiens GN=VTN PE=1 SV=1	NGSLFAFR	HexNAc(5)Hex(6)Fuc(2)NeuAc(2)		0.00391
sp|P04004|VTNC_HUMAN Vitronectin OS=Homo sapiens GN=VTN PE=1 SV=1	NGSLFAFR	HexNAc(5)Hex(6)NeuAc(2)	0.018
sp|P04004|VTNC_HUMAN Vitronectin OS=Homo sapiens GN=VTN PE=1 SV=1	NGSLFAFR	HexNAc(5)Hex(6)NeuAc(3)	0.114	0.115
sp|P04004|VTNC_HUMAN Vitronectin OS=Homo sapiens GN=VTN PE=1 SV=1	NGSLFAFRGQYCYELDEK	HexNAc(5)Hex(5)NeuAc(2)		0.0121
sp|P04114|APOB_HUMAN Apolipoprotein B-100 OS=Homo sapiens GN=APOB PE=1 SV=2	FNSSYLQGTNQITGR	HexNAc(4)Hex(5)NeuAc(1)	0.0716	0.0591
sp|P04114|APOB_HUMAN Apolipoprotein B-100 OS=Homo sapiens GN=APOB PE=1 SV=2	FVEGSHNSTVSLTTK	HexNAc(2)Hex(5)	0.0254	0.0157
sp|P04114|APOB_HUMAN Apolipoprotein B-100 OS=Homo sapiens GN=APOB PE=1 SV=2	FVEGSHNSTVSLTTK	HexNAc(3)Hex(4)NeuAc(1)		0.0132
sp|P04114|APOB_HUMAN Apolipoprotein B-100 OS=Homo sapiens GN=APOB PE=1 SV=2	FVEGSHNSTVSLTTK	HexNAc(3)Hex(5)	0.0095	0.00772
sp|P04114|APOB_HUMAN Apolipoprotein B-100 OS=Homo sapiens GN=APOB PE=1 SV=2	FVEGSHNSTVSLTTK	HexNAc(3)Hex(5)NeuAc(1)	0.0815	0.0632
sp|P04114|APOB_HUMAN Apolipoprotein B-100 OS=Homo sapiens GN=APOB PE=1 SV=2	FVEGSHNSTVSLTTK	HexNAc(3)Hex(6)		0.0037
sp|P04114|APOB_HUMAN Apolipoprotein B-100 OS=Homo sapiens GN=APOB PE=1 SV=2	FVEGSHNSTVSLTTK	HexNAc(4)Hex(4)NeuAc(1)	0.00453
sp|P04114|APOB_HUMAN Apolipoprotein B-100 OS=Homo sapiens GN=APOB PE=1 SV=2	FVEGSHNSTVSLTTK	HexNAc(4)Hex(5)	0.00913
sp|P04114|APOB_HUMAN Apolipoprotein B-100 OS=Homo sapiens GN=APOB PE=1 SV=2	FVEGSHNSTVSLTTK	HexNAc(4)Hex(5)NeuAc(1)	0.113	0.00388
sp|P04217|A1BG_HUMAN Alpha-1B-glycoprotein OS=Homo sapiens GN=A1BG PE=1 SV=4	PLANVTLTCQAHLETPDFQLFK	HexNAc(5)Hex(4)Fuc(1)NeuAc(1)	0.0291
sp|P05155|IC1_HUMAN Plasma protease C1 inhibitor OS=Homo sapiens GN=SERPING1 PE=1 SV=2	DTFVNASR	HexNAc(4)Hex(5)NeuAc(2)	0.0706	0.0307
sp|P05156|CFAI_HUMAN Complement factor I OS=Homo sapiens GN=CFI PE=1 SV=2	FLNNGTCTAEGK	HexNAc(4)Hex(5)NeuAc(1)	0.00492
sp|P05156|CFAI_HUMAN Complement factor I OS=Homo sapiens GN=CFI PE=1 SV=2	FLNNGTCTAEGK	HexNAc(4)Hex(5)NeuAc(2)	0.0232
sp|P05156|CFAI_HUMAN Complement factor I OS=Homo sapiens GN=CFI PE=1 SV=2	LISNCSK	HexNAc(4)Hex(5)NeuAc(2)	0.0227	0.0191
sp|P05156|CFAI_HUMAN Complement factor I OS=Homo sapiens GN=CFI PE=1 SV=2	NGTAVCATNR	HexNAc(4)Hex(5)NeuAc(2)		0.00789
sp|P05543|THBG_HUMAN Thyroxine-binding globulin OS=Homo sapiens GN=SERPINA7 PE=1 SV=2	VTACHSSQPNATLYK	HexNAc(4)Hex(5)NeuAc(2)	0.0564
sp|P05546|HEP2_HUMAN Heparin cofactor 2 OS=Homo sapiens GN=SERPIND1 PE=1 SV=3	DFVNASSK	HexNAc(4)Hex(5)Fuc(2)NeuAc(1)		0.000627
sp|P05546|HEP2_HUMAN Heparin cofactor 2 OS=Homo sapiens GN=SERPIND1 PE=1 SV=3	NLSMPLLPADFHK	HexNAc(4)Hex(5)NeuAc(2)	0.338	0.334
sp|P05546|HEP2_HUMAN Heparin cofactor 2 OS=Homo sapiens GN=SERPIND1 PE=1 SV=3	NLSMPLLPADFHK	HexNAc(5)Hex(6)Fuc(1)NeuAc(3)	0.0274	0.00997
sp|P05546|HEP2_HUMAN Heparin cofactor 2 OS=Homo sapiens GN=SERPIND1 PE=1 SV=3	NLSMPLLPADFHK	HexNAc(5)Hex(6)NeuAc(3)	0.0105
sp|P05546|HEP2_HUMAN Heparin cofactor 2 OS=Homo sapiens GN=SERPIND1 PE=1 SV=3	NLSMPLLPADFHK	HexNAc(7)Hex(8)NeuAc(1)	0.00596
sp|P06276|CHLE_HUMAN Cholinesterase OS=Homo sapiens GN=BCHE PE=1 SV=1	WSDIWNATK	HexNAc(4)Hex(5)NeuAc(2)	0.036	0.0371
sp|P06276|CHLE_HUMAN Cholinesterase OS=Homo sapiens GN=BCHE PE=1 SV=1	WSDIWNATK	HexNAc(5)Hex(6)Fuc(2)NeuAc(2)	0.00101
sp|P06276|CHLE_HUMAN Cholinesterase OS=Homo sapiens GN=BCHE PE=1 SV=1	WSDIWNATK	HexNAc(5)Hex(6)NeuAc(3)	0.00283	0.00191
sp|P06681|CO2_HUMAN Complement C2 OS=Homo sapiens GN=C2 PE=1 SV=2	QSVPAHFVALNGSK	HexNAc(2)Hex(4)Fuc(1)	0.00703
sp|P06681|CO2_HUMAN Complement C2 OS=Homo sapiens GN=C2 PE=1 SV=2	QSVPAHFVALNGSK	HexNAc(2)Hex(5)	1.03	0.8
sp|P06681|CO2_HUMAN Complement C2 OS=Homo sapiens GN=C2 PE=1 SV=2	QSVPAHFVALNGSK	HexNAc(2)Hex(6)	3.6	1.87
sp|P06681|CO2_HUMAN Complement C2 OS=Homo sapiens GN=C2 PE=1 SV=2	QSVPAHFVALNGSK	HexNAc(2)Hex(7)	2.85	1.32
sp|P06681|CO2_HUMAN Complement C2 OS=Homo sapiens GN=C2 PE=1 SV=2	QSVPAHFVALNGSK	HexNAc(2)Hex(8)	0.358	0.249
sp|P06681|CO2_HUMAN Complement C2 OS=Homo sapiens GN=C2 PE=1 SV=2	QSVPAHFVALNGSK	HexNAc(3)Hex(4)NeuAc(1)	0.0631	0.0531
sp|P06681|CO2_HUMAN Complement C2 OS=Homo sapiens GN=C2 PE=1 SV=2	QSVPAHFVALNGSK	HexNAc(3)Hex(5)NeuAc(1)	0.281	0.194
sp|P06681|CO2_HUMAN Complement C2 OS=Homo sapiens GN=C2 PE=1 SV=2	QSVPAHFVALNGSK	HexNAc(3)Hex(6)NeuAc(1)	0.735	0.487
sp|P06681|CO2_HUMAN Complement C2 OS=Homo sapiens GN=C2 PE=1 SV=2	QSVPAHFVALNGSK	HexNAc(4)Hex(5)NeuAc(1)	0.158	0.0797
sp|P06681|CO2_HUMAN Complement C2 OS=Homo sapiens GN=C2 PE=1 SV=2	TMFPNLTDVR	HexNAc(3)Hex(4)NeuAc(1)	0.017
sp|P06681|CO2_HUMAN Complement C2 OS=Homo sapiens GN=C2 PE=1 SV=2	TMFPNLTDVR	HexNAc(4)Hex(5)Fuc(1)NeuAc(2)	0.311	0.317
sp|P06681|CO2_HUMAN Complement C2 OS=Homo sapiens GN=C2 PE=1 SV=2	TMFPNLTDVR	HexNAc(4)Hex(5)Fuc(2)NeuAc(1)		0.629
sp|P06681|CO2_HUMAN Complement C2 OS=Homo sapiens GN=C2 PE=1 SV=2	TMFPNLTDVR	HexNAc(4)Hex(5)NeuAc(1)	0.0068
sp|P06681|CO2_HUMAN Complement C2 OS=Homo sapiens GN=C2 PE=1 SV=2	TMFPNLTDVR	HexNAc(4)Hex(5)NeuAc(2)	1.08	1.17
sp|P06681|CO2_HUMAN Complement C2 OS=Homo sapiens GN=C2 PE=1 SV=2	TMFPNLTDVR	HexNAc(5)Hex(6)Fuc(1)NeuAc(3)	0.0155	0.0118
sp|P06681|CO2_HUMAN Complement C2 OS=Homo sapiens GN=C2 PE=1 SV=2	TMFPNLTDVR	HexNAc(5)Hex(6)NeuAc(3)	0.0213
sp|P08603|CFAH_HUMAN Complement factor H OS=Homo sapiens GN=CFH PE=1 SV=4	IPCSQPPQIEHGTINSSR	HexNAc(4)Hex(5)Fuc(2)NeuAc(1)		0.00541
sp|P08603|CFAH_HUMAN Complement factor H OS=Homo sapiens GN=CFH PE=1 SV=4	IPCSQPPQIEHGTINSSR	HexNAc(4)Hex(5)NeuAc(2)	0.0712
sp|P10909|CLUS_HUMAN Clusterin OS=Homo sapiens GN=CLU PE=1 SV=1	KKEDALNETR	HexNAc(5)Hex(6)Fuc(1)NeuAc(3)	0.00929	0.00804
sp|P10909|CLUS_HUMAN Clusterin OS=Homo sapiens GN=CLU PE=1 SV=1	LANLTQGEDQYYLR	HexNAc(4)Hex(5)NeuAc(2)		0.0105
sp|P19823|ITIH2_HUMAN Inter-alpha-trypsin inhibitor heavy chain H2 OS=Homo sapiens GN=ITIH2 PE=1 SV=2	GAFISNFSMTVDGK	HexNAc(4)Hex(5)NeuAc(2)		0.00473
sp|P22792|CPN2_HUMAN Carboxypeptidase N subunit 2 OS=Homo sapiens GN=CPN2 PE=1 SV=3	AFGSNPNLTK	HexNAc(4)Hex(5)Fuc(2)NeuAc(1)		0.0127
sp|P27169|PON1_HUMAN Serum paraoxonase/arylesterase 1 OS=Homo sapiens GN=PON1 PE=1 SV=3	HANWTLTPLK	HexNAc(4)Hex(5)Fuc(2)NeuAc(1)	0.00888
sp|P27169|PON1_HUMAN Serum paraoxonase/arylesterase 1 OS=Homo sapiens GN=PON1 PE=1 SV=3	HANWTLTPLK	HexNAc(4)Hex(5)NeuAc(2)		0.0167
sp|P29622|KAIN_HUMAN Kallistatin OS=Homo sapiens GN=SERPINA4 PE=1 SV=3	FLNDTMAVYEAK	HexNAc(4)Hex(5)NeuAc(2)	0.239	0.249
sp|P43652|AFAM_HUMAN Afamin OS=Homo sapiens GN=AFM PE=1 SV=1	DIENFNSTQK	HexNAc(4)Hex(5)Fuc(2)NeuAc(1)	0.0245
sp|P43652|AFAM_HUMAN Afamin OS=Homo sapiens GN=AFM PE=1 SV=1	FNETTEK	HexNAc(4)Hex(5)NeuAc(2)	0.00961	0.0113
sp|P43652|AFAM_HUMAN Afamin OS=Homo sapiens GN=AFM PE=1 SV=1	HNFSHCCSK	HexNAc(4)Hex(5)NeuAc(2)		0.00324
sp|P43652|AFAM_HUMAN Afamin OS=Homo sapiens GN=AFM PE=1 SV=1	YAEDKFNETTEK	HexNAc(4)Hex(5)NeuAc(2)	0.0423	0.0211
sp|P48740|MASP1_HUMAN Mannan-binding lectin serine protease 1 OS=Homo sapiens GN=MASP1 PE=1 SV=3	FGYILHTDNR	HexNAc(4)Hex(5)Fuc(2)NeuAc(1)	0.00639
sp|P51884|LUM_HUMAN Lumican OS=Homo sapiens GN=LUM PE=1 SV=2	KLHINHNNLTESVGPLPK	HexNAc(4)Hex(5)Fuc(1)NeuAc(1)	0.281	0.166
sp|P51884|LUM_HUMAN Lumican OS=Homo sapiens GN=LUM PE=1 SV=2	KLHINHNNLTESVGPLPK	HexNAc(4)Hex(5)Fuc(1)NeuAc(2)	0.319	0.224
sp|P51884|LUM_HUMAN Lumican OS=Homo sapiens GN=LUM PE=1 SV=2	KLHINHNNLTESVGPLPK	HexNAc(5)Hex(6)Fuc(1)NeuAc(1)	0.178
sp|P51884|LUM_HUMAN Lumican OS=Homo sapiens GN=LUM PE=1 SV=2	KLHINHNNLTESVGPLPK	HexNAc(5)Hex(6)Fuc(1)NeuAc(2)		0.171
sp|P51884|LUM_HUMAN Lumican OS=Homo sapiens GN=LUM PE=1 SV=2	KLHINHNNLTESVGPLPK	HexNAc(5)Hex(7)Fuc(1)NeuAc(1)	0.00589
sp|P51884|LUM_HUMAN Lumican OS=Homo sapiens GN=LUM PE=1 SV=2	KLHINHNNLTESVGPLPK	HexNAc(6)Hex(7)	0.0213
sp|P51884|LUM_HUMAN Lumican OS=Homo sapiens GN=LUM PE=1 SV=2	KLHINHNNLTESVGPLPK	HexNAc(6)Hex(7)Fuc(1)NeuAc(2)	0.0988
sp|P51884|LUM_HUMAN Lumican OS=Homo sapiens GN=LUM PE=1 SV=2	KLHINHNNLTESVGPLPK	HexNAc(6)Hex(7)Fuc(2)NeuAc(4)	0.0189
sp|P51884|LUM_HUMAN Lumican OS=Homo sapiens GN=LUM PE=1 SV=2	KLHINHNNLTESVGPLPK	HexNAc(6)Hex(7)Fuc(3)NeuAc(1)		0.0791
sp|P51884|LUM_HUMAN Lumican OS=Homo sapiens GN=LUM PE=1 SV=2	LHINHNNLTESVGPLPK	HexNAc(4)Hex(5)Fuc(1)NeuAc(1)	0.0846	0.0861
sp|P51884|LUM_HUMAN Lumican OS=Homo sapiens GN=LUM PE=1 SV=2	LHINHNNLTESVGPLPK	HexNAc(4)Hex(5)Fuc(1)NeuAc(2)	0.62	0.605
sp|P51884|LUM_HUMAN Lumican OS=Homo sapiens GN=LUM PE=1 SV=2	LHINHNNLTESVGPLPK	HexNAc(5)Hex(5)Fuc(1)	0.0253
sp|P51884|LUM_HUMAN Lumican OS=Homo sapiens GN=LUM PE=1 SV=2	LHINHNNLTESVGPLPK	HexNAc(5)Hex(6)Fuc(1)NeuAc(1)	0.431	0.282
sp|P51884|LUM_HUMAN Lumican OS=Homo sapiens GN=LUM PE=1 SV=2	LHINHNNLTESVGPLPK	HexNAc(5)Hex(6)Fuc(1)NeuAc(2)	0.314
sp|P51884|LUM_HUMAN Lumican OS=Homo sapiens GN=LUM PE=1 SV=2	LHINHNNLTESVGPLPK	HexNAc(5)Hex(6)Fuc(3)NeuAc(1)		0.402
sp|P51884|LUM_HUMAN Lumican OS=Homo sapiens GN=LUM PE=1 SV=2	LHINHNNLTESVGPLPK	HexNAc(6)Hex(5)Fuc(1)NeuAc(3)		0
sp|P51884|LUM_HUMAN Lumican OS=Homo sapiens GN=LUM PE=1 SV=2	LHINHNNLTESVGPLPK	HexNAc(6)Hex(7)		0.0148
sp|P51884|LUM_HUMAN Lumican OS=Homo sapiens GN=LUM PE=1 SV=2	LHINHNNLTESVGPLPK	HexNAc(6)Hex(7)Fuc(1)NeuAc(1)	0.139
sp|P51884|LUM_HUMAN Lumican OS=Homo sapiens GN=LUM PE=1 SV=2	LHINHNNLTESVGPLPK	HexNAc(6)Hex(7)Fuc(1)NeuAc(2)	0.124	0.219
sp|P51884|LUM_HUMAN Lumican OS=Homo sapiens GN=LUM PE=1 SV=2	LHINHNNLTESVGPLPK	HexNAc(6)Hex(7)Fuc(2)NeuAc(3)	0.0667
sp|P51884|LUM_HUMAN Lumican OS=Homo sapiens GN=LUM PE=1 SV=2	LHINHNNLTESVGPLPK	HexNAc(6)Hex(7)Fuc(2)NeuAc(4)	0.0215	0.023
sp|P51884|LUM_HUMAN Lumican OS=Homo sapiens GN=LUM PE=1 SV=2	LHINHNNLTESVGPLPK	HexNAc(7)Hex(8)Fuc(1)NeuAc(1)		0.137
sp|P51884|LUM_HUMAN Lumican OS=Homo sapiens GN=LUM PE=1 SV=2	LHINHNNLTESVGPLPK	HexNAc(7)Hex(8)Fuc(1)NeuAc(2)		0.0712
sp|Q07954|LRP1_HUMAN Prolow-density lipoprotein receptor-related protein 1 OS=Homo sapiens GN=LRP1 PE=1 SV=2	MHLNGSNVQVLHR	HexNAc(4)Hex(5)Fuc(1)NeuAc(1)	0.00449
sp|Q07954|LRP1_HUMAN Prolow-density lipoprotein receptor-related protein 1 OS=Homo sapiens GN=LRP1 PE=1 SV=2	WTGHNVTVVQR	HexNAc(4)Hex(5)Fuc(1)		0.00508
sp|Q9NZP8|C1RL_HUMAN Complement C1r subcomponent-like protein OS=Homo sapiens GN=C1RL PE=1 SV=2	PVTPIAQNQTTLGSSR	HexNAc(4)Hex(5)Fuc(1)NeuAc(2)	0.0386	0.0332
sp|Q9NZP8|C1RL_HUMAN Complement C1r subcomponent-like protein OS=Homo sapiens GN=C1RL PE=1 SV=2	PVTPIAQNQTTLGSSR	HexNAc(4)Hex(5)Fuc(2)NeuAc(1)	0.0707
sp|Q9NZP8|C1RL_HUMAN Complement C1r subcomponent-like protein OS=Homo sapiens GN=C1RL PE=1 SV=2	PVTPIAQNQTTLGSSR	HexNAc(4)Hex(5)NeuAc(2)	0.399	0.449
sp|Q9UPP5|K1107_HUMAN Uncharacterized protein KIAA1107 OS=Homo sapiens GN=KIAA1107 PE=1 SV=2	CIAFIVDNFSK	HexNAc(4)Hex(5)NeuAc(2)		3.96
sp|Q9UPP5|K1107_HUMAN Uncharacterized protein KIAA1107 OS=Homo sapiens GN=KIAA1107 PE=1 SV=2	CIAFIVDNFSK	HexNAc(5)Hex(6)Fuc(1)NeuAc(3)		0.0368
sp|Q96KN2|CNDP1_HUMAN Beta-Ala-His dipeptidase OS=Homo sapiens GN=CNDP1 PE=1 SV=4	LVPHMNVSAVEK	HexNAc(4)Hex(5)Fuc(2)NeuAc(1)		0.143
sp|Q96KN2|CNDP1_HUMAN Beta-Ala-His dipeptidase OS=Homo sapiens GN=CNDP1 PE=1 SV=4	LVPHMNVSAVEK	HexNAc(4)Hex(5)NeuAc(2)	0.341	0.204
Note: the number from column D and E correspond to the percentage of the individual glycopeptides from the whole column

## Sheet: ctrl-Fraction5
Table S4. N-glycopeptides identified in each fraction in the pooled normal samples
Fraction 5
			AD_NorF5_1.byspec2 (%)	AD_NorF5_2.byspec2 (%)
Protein\nname	Sequence\n(unformatted)	Glycans
sp|O75882|ATRN_HUMAN Attractin OS=Homo sapiens GN=ATRN PE=1 SV=2	MPSQAPTGNFYPQPLLNSSMCLEDSR	HexNAc(4)Hex(6)Fuc(1)NeuAc(1)	0.0458	0.0237
sp|O75882|ATRN_HUMAN Attractin OS=Homo sapiens GN=ATRN PE=1 SV=2	YNWSFIHCPACQCNGHSK	HexNAc(2)Hex(5)	0.0412	0.0404
sp|O75882|ATRN_HUMAN Attractin OS=Homo sapiens GN=ATRN PE=1 SV=2	YNWSFIHCPACQCNGHSK	HexNAc(2)Hex(6)	0.0253	0.0123
sp|O75882|ATRN_HUMAN Attractin OS=Homo sapiens GN=ATRN PE=1 SV=2	YNWSFIHCPACQCNGHSK	HexNAc(3)Hex(5)NeuAc(1)	0.00227
sp|O75882|ATRN_HUMAN Attractin OS=Homo sapiens GN=ATRN PE=1 SV=2	YNWSFIHCPACQCNGHSK	HexNAc(3)Hex(6)NeuAc(1)	0.00766
sp|P00734|THRB_HUMAN Prothrombin OS=Homo sapiens GN=F2 PE=1 SV=2	GHVNITR	HexNAc(4)Hex(5)NeuAc(2)	0.0211	0.0169
sp|P00734|THRB_HUMAN Prothrombin OS=Homo sapiens GN=F2 PE=1 SV=2	YPHKPEINSTTHPGADLQENFCR	HexNAc(4)Hex(5)Fuc(1)NeuAc(2)	0.00461	0.00137
sp|P00734|THRB_HUMAN Prothrombin OS=Homo sapiens GN=F2 PE=1 SV=2	YPHKPEINSTTHPGADLQENFCR	HexNAc(4)Hex(5)Fuc(2)NeuAc(1)	0.175
sp|P00734|THRB_HUMAN Prothrombin OS=Homo sapiens GN=F2 PE=1 SV=2	YPHKPEINSTTHPGADLQENFCR	HexNAc(4)Hex(5)NeuAc(2)	0.457	0.238
sp|P00738|HPT_HUMAN Haptoglobin OS=Homo sapiens GN=HP PE=1 SV=1	VVLHPNYSQVDIGLIK	HexNAc(3)Hex(4)NeuAc(1)		0.00462
sp|P00738|HPT_HUMAN Haptoglobin OS=Homo sapiens GN=HP PE=1 SV=1	VVLHPNYSQVDIGLIK	HexNAc(4)Hex(5)Fuc(1)NeuAc(2)	0.0117
sp|P00738|HPT_HUMAN Haptoglobin OS=Homo sapiens GN=HP PE=1 SV=1	VVLHPNYSQVDIGLIK	HexNAc(4)Hex(5)Fuc(2)NeuAc(1)		0.831
sp|P00738|HPT_HUMAN Haptoglobin OS=Homo sapiens GN=HP PE=1 SV=1	VVLHPNYSQVDIGLIK	HexNAc(4)Hex(5)NeuAc(1)		0.0209
sp|P00738|HPT_HUMAN Haptoglobin OS=Homo sapiens GN=HP PE=1 SV=1	VVLHPNYSQVDIGLIK	HexNAc(4)Hex(5)NeuAc(2)	0.922	1.71
sp|P00738|HPT_HUMAN Haptoglobin OS=Homo sapiens GN=HP PE=1 SV=1	VVLHPNYSQVDIGLIK	HexNAc(5)Hex(6)NeuAc(1)	0.0192
sp|P00738|HPT_HUMAN Haptoglobin OS=Homo sapiens GN=HP PE=1 SV=1	VVLHPNYSQVDIGLIK	HexNAc(5)Hex(6)NeuAc(2)		0.0251
sp|P01008|ANT3_HUMAN Antithrombin-III OS=Homo sapiens GN=SERPINC1 PE=1 SV=1	LGACNDTLQQLMEVFK	HexNAc(4)Hex(5)NeuAc(2)	0.0453
sp|P01008|ANT3_HUMAN Antithrombin-III OS=Homo sapiens GN=SERPINC1 PE=1 SV=1	LGACNDTLQQLMEVFK	HexNAc(4)Hex(6)Fuc(1)NeuAc(1)		0.0214
sp|P01009|A1AT_HUMAN Alpha-1-antitrypsin OS=Homo sapiens GN=SERPINA1 PE=1 SV=3	YLGNATAIFFLPDEGK	HexNAc(4)Hex(5)NeuAc(2)	0.076	0.0647
sp|P01011|AACT_HUMAN Alpha-1-antichymotrypsin OS=Homo sapiens GN=SERPINA3 PE=1 SV=2	TLNQSSDELQLSMGNAMFVK	HexNAc(4)Hex(6)Fuc(1)NeuAc(1)	0.0709	0.106
sp|P01011|AACT_HUMAN Alpha-1-antichymotrypsin OS=Homo sapiens GN=SERPINA3 PE=1 SV=2	TLNQSSDELQLSMGNAMFVK	HexNAc(5)Hex(7)Fuc(1)NeuAc(1)	0.0264
sp|P01011|AACT_HUMAN Alpha-1-antichymotrypsin OS=Homo sapiens GN=SERPINA3 PE=1 SV=2	TLNQSSDELQLSMGNAMFVK	HexNAc(5)Hex(7)Fuc(1)NeuAc(2)	0.0579	0.033
sp|P01019|ANGT_HUMAN Angiotensinogen OS=Homo sapiens GN=AGT PE=1 SV=1	VYIHPFHLVIHNESTCEQLAK	HexNAc(9)Hex(4)	0.0355
sp|P01042|KNG1_HUMAN Kininogen-1 OS=Homo sapiens GN=KNG1 PE=1 SV=2	HGIQYFNNNTQHSSLFMLNEVK	HexNAc(4)Hex(5)NeuAc(2)	0.0128	0.13
sp|P01042|KNG1_HUMAN Kininogen-1 OS=Homo sapiens GN=KNG1 PE=1 SV=2	HGIQYFNNNTQHSSLFMLNEVK	HexNAc(5)Hex(4)NeuAc(2)	0.0198
sp|P01042|KNG1_HUMAN Kininogen-1 OS=Homo sapiens GN=KNG1 PE=1 SV=2	HGIQYFNNNTQHSSLFMLNEVK	HexNAc(5)Hex(6)Fuc(1)NeuAc(3)	0.299
sp|P01042|KNG1_HUMAN Kininogen-1 OS=Homo sapiens GN=KNG1 PE=1 SV=2	HGIQYFNNNTQHSSLFMLNEVK	HexNAc(5)Hex(6)NeuAc(3)	0.339	0.0585
sp|P01042|KNG1_HUMAN Kininogen-1 OS=Homo sapiens GN=KNG1 PE=1 SV=2	HGIQYFNNNTQHSSLFMLNEVK	HexNAc(6)Hex(4)NeuAc(1)	0.622	0.281
sp|P01042|KNG1_HUMAN Kininogen-1 OS=Homo sapiens GN=KNG1 PE=1 SV=2	HGIQYFNNNTQHSSLFMLNEVK	HexNAc(6)Hex(5)Fuc(1)		0.194
sp|P01042|KNG1_HUMAN Kininogen-1 OS=Homo sapiens GN=KNG1 PE=1 SV=2	HGIQYFNNNTQHSSLFMLNEVKR	HexNAc(6)Hex(8)NeuAc(1)	0.0975
sp|P01042|KNG1_HUMAN Kininogen-1 OS=Homo sapiens GN=KNG1 PE=1 SV=2	ITYSIVQTNCSK	HexNAc(4)Hex(5)NeuAc(2)		0.0034
sp|P02749|APOH_HUMAN Beta-2-glycoprotein 1 OS=Homo sapiens GN=APOH PE=1 SV=3	LGNWSAMPSCK	HexNAc(4)Hex(5)Fuc(1)NeuAc(1)		0.0104
sp|P02749|APOH_HUMAN Beta-2-glycoprotein 1 OS=Homo sapiens GN=APOH PE=1 SV=3	LGNWSAMPSCK	HexNAc(4)Hex(5)Fuc(1)NeuAc(2)	0.0185	0.004
sp|P02749|APOH_HUMAN Beta-2-glycoprotein 1 OS=Homo sapiens GN=APOH PE=1 SV=3	LGNWSAMPSCK	HexNAc(4)Hex(5)Fuc(2)NeuAc(1)		0.378
sp|P02749|APOH_HUMAN Beta-2-glycoprotein 1 OS=Homo sapiens GN=APOH PE=1 SV=3	LGNWSAMPSCK	HexNAc(4)Hex(5)NeuAc(1)	0.195	0.0956
sp|P02749|APOH_HUMAN Beta-2-glycoprotein 1 OS=Homo sapiens GN=APOH PE=1 SV=3	LGNWSAMPSCK	HexNAc(4)Hex(5)NeuAc(2)	0.691	0.452
sp|P02749|APOH_HUMAN Beta-2-glycoprotein 1 OS=Homo sapiens GN=APOH PE=1 SV=3	LGNWSAMPSCK	HexNAc(4)Hex(7)NeuAc(1)	0.104
sp|P02749|APOH_HUMAN Beta-2-glycoprotein 1 OS=Homo sapiens GN=APOH PE=1 SV=3	LGNWSAMPSCK	HexNAc(5)Hex(6)NeuAc(1)	0.0109	0.00664
sp|P02749|APOH_HUMAN Beta-2-glycoprotein 1 OS=Homo sapiens GN=APOH PE=1 SV=3	VYKPSAGNNSLYR	HexNAc(4)Hex(5)Fuc(1)NeuAc(2)	0.0479	0.0246
sp|P02749|APOH_HUMAN Beta-2-glycoprotein 1 OS=Homo sapiens GN=APOH PE=1 SV=3	VYKPSAGNNSLYR	HexNAc(4)Hex(5)Fuc(2)NeuAc(1)	0.00159	0.0464
sp|P02749|APOH_HUMAN Beta-2-glycoprotein 1 OS=Homo sapiens GN=APOH PE=1 SV=3	VYKPSAGNNSLYR	HexNAc(4)Hex(5)NeuAc(2)	0.106	0.0826
sp|P02749|APOH_HUMAN Beta-2-glycoprotein 1 OS=Homo sapiens GN=APOH PE=1 SV=3	VYKPSAGNNSLYR	HexNAc(5)Hex(6)NeuAc(3)		0.00201
sp|P02765|FETUA_HUMAN Alpha-2-HS-glycoprotein OS=Homo sapiens GN=AHSG PE=1 SV=1	AALAAFNAQNNGSNFQLEEISR	HexNAc(4)Hex(5)Fuc(2)NeuAc(1)		0.00422
sp|P02765|FETUA_HUMAN Alpha-2-HS-glycoprotein OS=Homo sapiens GN=AHSG PE=1 SV=1	AALAAFNAQNNGSNFQLEEISR	HexNAc(4)Hex(5)NeuAc(2)	0.175
sp|P02765|FETUA_HUMAN Alpha-2-HS-glycoprotein OS=Homo sapiens GN=AHSG PE=1 SV=1	VCQDCPLLAPLNDTR	HexNAc(4)Hex(5)Fuc(2)NeuAc(1)		0.0196
sp|P02765|FETUA_HUMAN Alpha-2-HS-glycoprotein OS=Homo sapiens GN=AHSG PE=1 SV=1	VCQDCPLLAPLNDTR	HexNAc(4)Hex(5)NeuAc(2)	0.0352
sp|P02790|HEMO_HUMAN Hemopexin OS=Homo sapiens GN=HPX PE=1 SV=2	ALPQPQNVTSLLGCT	HexNAc(4)Hex(5)Fuc(2)NeuAc(1)	0.0114
sp|P02790|HEMO_HUMAN Hemopexin OS=Homo sapiens GN=HPX PE=1 SV=2	ALPQPQNVTSLLGCT	HexNAc(4)Hex(5)NeuAc(2)	0.0104	0.00507
sp|P02790|HEMO_HUMAN Hemopexin OS=Homo sapiens GN=HPX PE=1 SV=2	ALPQPQNVTSLLGCTH	HexNAc(1)	0.118	0.0504
sp|P02790|HEMO_HUMAN Hemopexin OS=Homo sapiens GN=HPX PE=1 SV=2	ALPQPQNVTSLLGCTH	HexNAc(2)Hex(11)		0.0651
sp|P02790|HEMO_HUMAN Hemopexin OS=Homo sapiens GN=HPX PE=1 SV=2	ALPQPQNVTSLLGCTH	HexNAc(3)Hex(3)	0.0197
sp|P02790|HEMO_HUMAN Hemopexin OS=Homo sapiens GN=HPX PE=1 SV=2	ALPQPQNVTSLLGCTH	HexNAc(3)Hex(4)	0.0347	0.04
sp|P02790|HEMO_HUMAN Hemopexin OS=Homo sapiens GN=HPX PE=1 SV=2	ALPQPQNVTSLLGCTH	HexNAc(3)Hex(4)NeuAc(1)	0.939	0.733
sp|P02790|HEMO_HUMAN Hemopexin OS=Homo sapiens GN=HPX PE=1 SV=2	ALPQPQNVTSLLGCTH	HexNAc(3)Hex(5)Fuc(1)	0.032
sp|P02790|HEMO_HUMAN Hemopexin OS=Homo sapiens GN=HPX PE=1 SV=2	ALPQPQNVTSLLGCTH	HexNAc(4)Hex(4)NeuAc(1)		0.0843
sp|P02790|HEMO_HUMAN Hemopexin OS=Homo sapiens GN=HPX PE=1 SV=2	ALPQPQNVTSLLGCTH	HexNAc(4)Hex(5)Fuc(1)NeuAc(1)	0.302	0.332
sp|P02790|HEMO_HUMAN Hemopexin OS=Homo sapiens GN=HPX PE=1 SV=2	ALPQPQNVTSLLGCTH	HexNAc(4)Hex(5)Fuc(1)NeuAc(2)	1.43	1.32
sp|P02790|HEMO_HUMAN Hemopexin OS=Homo sapiens GN=HPX PE=1 SV=2	ALPQPQNVTSLLGCTH	HexNAc(4)Hex(5)Fuc(2)NeuAc(1)	6.12	28.5
sp|P02790|HEMO_HUMAN Hemopexin OS=Homo sapiens GN=HPX PE=1 SV=2	ALPQPQNVTSLLGCTH	HexNAc(4)Hex(5)NeuAc(1)	4.55	4.53
sp|P02790|HEMO_HUMAN Hemopexin OS=Homo sapiens GN=HPX PE=1 SV=2	ALPQPQNVTSLLGCTH	HexNAc(4)Hex(5)NeuAc(2)	66.1	47.5
sp|P02790|HEMO_HUMAN Hemopexin OS=Homo sapiens GN=HPX PE=1 SV=2	ALPQPQNVTSLLGCTH	HexNAc(4)Hex(6)Fuc(1)NeuAc(1)	0.0202
sp|P02790|HEMO_HUMAN Hemopexin OS=Homo sapiens GN=HPX PE=1 SV=2	ALPQPQNVTSLLGCTH	HexNAc(4)Hex(6)NeuAc(1)	0.0997	0.127
sp|P02790|HEMO_HUMAN Hemopexin OS=Homo sapiens GN=HPX PE=1 SV=2	ALPQPQNVTSLLGCTH	HexNAc(4)Hex(7)	8.1e-05
sp|P02790|HEMO_HUMAN Hemopexin OS=Homo sapiens GN=HPX PE=1 SV=2	ALPQPQNVTSLLGCTH	HexNAc(4)Hex(7)NeuAc(1)		0.219
sp|P02790|HEMO_HUMAN Hemopexin OS=Homo sapiens GN=HPX PE=1 SV=2	ALPQPQNVTSLLGCTH	HexNAc(5)Hex(4)NeuAc(1)	0.00551	0.00513
sp|P02790|HEMO_HUMAN Hemopexin OS=Homo sapiens GN=HPX PE=1 SV=2	ALPQPQNVTSLLGCTH	HexNAc(5)Hex(4)NeuAc(2)	0.0465	0.0494
sp|P02790|HEMO_HUMAN Hemopexin OS=Homo sapiens GN=HPX PE=1 SV=2	ALPQPQNVTSLLGCTH	HexNAc(5)Hex(5)Fuc(1)NeuAc(1)	0.0119
sp|P02790|HEMO_HUMAN Hemopexin OS=Homo sapiens GN=HPX PE=1 SV=2	ALPQPQNVTSLLGCTH	HexNAc(5)Hex(5)NeuAc(2)		0.0637
sp|P02790|HEMO_HUMAN Hemopexin OS=Homo sapiens GN=HPX PE=1 SV=2	ALPQPQNVTSLLGCTH	HexNAc(5)Hex(6)Fuc(1)		0.0547
sp|P02790|HEMO_HUMAN Hemopexin OS=Homo sapiens GN=HPX PE=1 SV=2	ALPQPQNVTSLLGCTH	HexNAc(5)Hex(6)Fuc(1)NeuAc(3)	0.357	0.399
sp|P02790|HEMO_HUMAN Hemopexin OS=Homo sapiens GN=HPX PE=1 SV=2	ALPQPQNVTSLLGCTH	HexNAc(5)Hex(6)NeuAc(1)	0.154	0.128
sp|P02790|HEMO_HUMAN Hemopexin OS=Homo sapiens GN=HPX PE=1 SV=2	ALPQPQNVTSLLGCTH	HexNAc(5)Hex(6)NeuAc(2)	0.055	0.276
sp|P02790|HEMO_HUMAN Hemopexin OS=Homo sapiens GN=HPX PE=1 SV=2	ALPQPQNVTSLLGCTH	HexNAc(5)Hex(6)NeuAc(3)	0.903	0.897
sp|P02790|HEMO_HUMAN Hemopexin OS=Homo sapiens GN=HPX PE=1 SV=2	ALPQPQNVTSLLGCTH	HexNAc(5)Hex(7)Fuc(1)NeuAc(2)	0.153
sp|P02790|HEMO_HUMAN Hemopexin OS=Homo sapiens GN=HPX PE=1 SV=2	ALPQPQNVTSLLGCTH	HexNAc(6)Hex(4)NeuAc(1)		0.013
sp|P02790|HEMO_HUMAN Hemopexin OS=Homo sapiens GN=HPX PE=1 SV=2	ALPQPQNVTSLLGCTH	HexNAc(6)Hex(5)Fuc(1)		0.000999
sp|P02790|HEMO_HUMAN Hemopexin OS=Homo sapiens GN=HPX PE=1 SV=2	ALPQPQNVTSLLGCTH	HexNAc(6)Hex(6)NeuAc(1)	0.0285	0.00512
sp|P02790|HEMO_HUMAN Hemopexin OS=Homo sapiens GN=HPX PE=1 SV=2	ALPQPQNVTSLLGCTH	HexNAc(6)Hex(7)	0.426
sp|P02790|HEMO_HUMAN Hemopexin OS=Homo sapiens GN=HPX PE=1 SV=2	ALPQPQNVTSLLGCTH	HexNAc(7)Hex(8)NeuAc(1)	0.216
sp|P02790|HEMO_HUMAN Hemopexin OS=Homo sapiens GN=HPX PE=1 SV=2	ALPQPQNVTSLLGCTH	HexNAc(8)Hex(4)		0
sp|P02790|HEMO_HUMAN Hemopexin OS=Homo sapiens GN=HPX PE=1 SV=2	ALPQPQNVTSLLGCTH	HexNAc(9)Hex(3)Fuc(1)	1.55	0.69
sp|P02790|HEMO_HUMAN Hemopexin OS=Homo sapiens GN=HPX PE=1 SV=2	ALPQPQNVTSLLGCTH	HexNAc(9)Hex(4)	0.0464
sp|P02790|HEMO_HUMAN Hemopexin OS=Homo sapiens GN=HPX PE=1 SV=2	ALPQPQNVTSLLGCTH	HexNAc(9)Hex(4)Fuc(1)	0.03
sp|P02790|HEMO_HUMAN Hemopexin OS=Homo sapiens GN=HPX PE=1 SV=2	LNAAKALPQPQNVTSLLGCTH	HexNAc(3)Hex(6)Fuc(1)NeuAc(1)	0.128
sp|P02790|HEMO_HUMAN Hemopexin OS=Homo sapiens GN=HPX PE=1 SV=2	LNAAKALPQPQNVTSLLGCTH	HexNAc(3)Hex(6)NeuAc(1)	0.00589
sp|P02790|HEMO_HUMAN Hemopexin OS=Homo sapiens GN=HPX PE=1 SV=2	NGTGHGNSTHHGPEYMR	HexNAc(4)Hex(5)NeuAc(2)		0.00381
sp|P02790|HEMO_HUMAN Hemopexin OS=Homo sapiens GN=HPX PE=1 SV=2	SWPAVGNCSSALR	HexNAc(4)Hex(5)Fuc(1)NeuAc(2)	0.125	0.0938
sp|P02790|HEMO_HUMAN Hemopexin OS=Homo sapiens GN=HPX PE=1 SV=2	SWPAVGNCSSALR	HexNAc(4)Hex(5)Fuc(2)NeuAc(1)	0.0116
sp|P02790|HEMO_HUMAN Hemopexin OS=Homo sapiens GN=HPX PE=1 SV=2	SWPAVGNCSSALR	HexNAc(4)Hex(5)NeuAc(2)	0.652	0.504
sp|P02790|HEMO_HUMAN Hemopexin OS=Homo sapiens GN=HPX PE=1 SV=2	SWPAVGNCSSALR	HexNAc(4)Hex(7)NeuAc(1)	0.0708
sp|P03952|KLKB1_HUMAN Plasma kallikrein OS=Homo sapiens GN=KLKB1 PE=1 SV=1	IYSGILNLSDITK	HexNAc(4)Hex(5)NeuAc(2)	0.0565	0.0493
sp|P04004|VTNC_HUMAN Vitronectin OS=Homo sapiens GN=VTN PE=1 SV=1	NGSLFAFR	HexNAc(3)Hex(4)NeuAc(1)	0.165	0.0456
sp|P04004|VTNC_HUMAN Vitronectin OS=Homo sapiens GN=VTN PE=1 SV=1	NGSLFAFR	HexNAc(3)Hex(5)NeuAc(1)	0.945	0.744
sp|P04004|VTNC_HUMAN Vitronectin OS=Homo sapiens GN=VTN PE=1 SV=1	NGSLFAFR	HexNAc(3)Hex(6)NeuAc(1)	0.0876	0.0583
sp|P04004|VTNC_HUMAN Vitronectin OS=Homo sapiens GN=VTN PE=1 SV=1	NGSLFAFR	HexNAc(4)Hex(5)Fuc(2)NeuAc(1)	0.514
sp|P04004|VTNC_HUMAN Vitronectin OS=Homo sapiens GN=VTN PE=1 SV=1	NGSLFAFR	HexNAc(4)Hex(5)NeuAc(1)	0.277	0.216
sp|P04004|VTNC_HUMAN Vitronectin OS=Homo sapiens GN=VTN PE=1 SV=1	NGSLFAFR	HexNAc(4)Hex(5)NeuAc(2)	0.83	0.499
sp|P04004|VTNC_HUMAN Vitronectin OS=Homo sapiens GN=VTN PE=1 SV=1	NNATVHEQVGGPSLTSDLQAQSK	HexNAc(4)Hex(5)NeuAc(2)		0.00767
sp|P05155|IC1_HUMAN Plasma protease C1 inhibitor OS=Homo sapiens GN=SERPING1 PE=1 SV=2	VLSNNSDANLELINTWVAK	HexNAc(4)Hex(5)Fuc(1)NeuAc(2)	0.0253	0.0278
sp|P05155|IC1_HUMAN Plasma protease C1 inhibitor OS=Homo sapiens GN=SERPING1 PE=1 SV=2	VLSNNSDANLELINTWVAK	HexNAc(4)Hex(5)NeuAc(2)	0.0434	0.0303
sp|P05155|IC1_HUMAN Plasma protease C1 inhibitor OS=Homo sapiens GN=SERPING1 PE=1 SV=2	VLSNNSDANLELINTWVAK	HexNAc(5)Hex(6)Fuc(1)NeuAc(3)	0.00599
sp|P05155|IC1_HUMAN Plasma protease C1 inhibitor OS=Homo sapiens GN=SERPING1 PE=1 SV=2	VLSNNSDANLELINTWVAK	HexNAc(5)Hex(6)NeuAc(3)	0.00805
sp|P05546|HEP2_HUMAN Heparin cofactor 2 OS=Homo sapiens GN=SERPIND1 PE=1 SV=3	NLSMPLLPADFHK	HexNAc(3)Hex(4)NeuAc(1)	0.0389	0.00772
sp|P05546|HEP2_HUMAN Heparin cofactor 2 OS=Homo sapiens GN=SERPIND1 PE=1 SV=3	NLSMPLLPADFHK	HexNAc(3)Hex(5)Fuc(1)	0.0457
sp|P05546|HEP2_HUMAN Heparin cofactor 2 OS=Homo sapiens GN=SERPIND1 PE=1 SV=3	NLSMPLLPADFHK	HexNAc(4)Hex(5)Fuc(1)NeuAc(2)	0.547	0.341
sp|P05546|HEP2_HUMAN Heparin cofactor 2 OS=Homo sapiens GN=SERPIND1 PE=1 SV=3	NLSMPLLPADFHK	HexNAc(4)Hex(5)Fuc(2)NeuAc(1)	0.00577	1.43
sp|P05546|HEP2_HUMAN Heparin cofactor 2 OS=Homo sapiens GN=SERPIND1 PE=1 SV=3	NLSMPLLPADFHK	HexNAc(4)Hex(5)NeuAc(1)	0.0386	0.0184
sp|P05546|HEP2_HUMAN Heparin cofactor 2 OS=Homo sapiens GN=SERPIND1 PE=1 SV=3	NLSMPLLPADFHK	HexNAc(4)Hex(5)NeuAc(2)	3.34	2.71
sp|P05546|HEP2_HUMAN Heparin cofactor 2 OS=Homo sapiens GN=SERPIND1 PE=1 SV=3	NLSMPLLPADFHK	HexNAc(4)Hex(7)NeuAc(1)	0.00118
sp|P05546|HEP2_HUMAN Heparin cofactor 2 OS=Homo sapiens GN=SERPIND1 PE=1 SV=3	NLSMPLLPADFHK	HexNAc(5)Hex(6)Fuc(1)NeuAc(3)	0.0602	0.15
sp|P06276|CHLE_HUMAN Cholinesterase OS=Homo sapiens GN=BCHE PE=1 SV=1	WSDIWNATK	HexNAc(4)Hex(5)Fuc(2)NeuAc(1)		0.00629
sp|P06276|CHLE_HUMAN Cholinesterase OS=Homo sapiens GN=BCHE PE=1 SV=1	WSDIWNATK	HexNAc(4)Hex(5)NeuAc(1)	0.0109	0.00818
sp|P06276|CHLE_HUMAN Cholinesterase OS=Homo sapiens GN=BCHE PE=1 SV=1	WSDIWNATK	HexNAc(4)Hex(5)NeuAc(2)	0.0154
sp|P06681|CO2_HUMAN Complement C2 OS=Homo sapiens GN=C2 PE=1 SV=2	QSVPAHFVALNGSK	HexNAc(2)Hex(4)Fuc(1)		0.005
sp|P06681|CO2_HUMAN Complement C2 OS=Homo sapiens GN=C2 PE=1 SV=2	QSVPAHFVALNGSK	HexNAc(2)Hex(5)	0.326	0.228
sp|P06681|CO2_HUMAN Complement C2 OS=Homo sapiens GN=C2 PE=1 SV=2	QSVPAHFVALNGSK	HexNAc(2)Hex(5)Fuc(1)	0.00121
sp|P06681|CO2_HUMAN Complement C2 OS=Homo sapiens GN=C2 PE=1 SV=2	QSVPAHFVALNGSK	HexNAc(2)Hex(6)	0.498	0.147
sp|P06681|CO2_HUMAN Complement C2 OS=Homo sapiens GN=C2 PE=1 SV=2	QSVPAHFVALNGSK	HexNAc(2)Hex(7)	0.277	0.187
sp|P06681|CO2_HUMAN Complement C2 OS=Homo sapiens GN=C2 PE=1 SV=2	QSVPAHFVALNGSK	HexNAc(2)Hex(8)	0.0497	0.029
sp|P06681|CO2_HUMAN Complement C2 OS=Homo sapiens GN=C2 PE=1 SV=2	QSVPAHFVALNGSK	HexNAc(3)Hex(5)NeuAc(1)	0.00614
sp|P06681|CO2_HUMAN Complement C2 OS=Homo sapiens GN=C2 PE=1 SV=2	QSVPAHFVALNGSK	HexNAc(3)Hex(6)	0.00128
sp|P06681|CO2_HUMAN Complement C2 OS=Homo sapiens GN=C2 PE=1 SV=2	QSVPAHFVALNGSK	HexNAc(3)Hex(6)NeuAc(1)	0.0196	0.00761
sp|P06681|CO2_HUMAN Complement C2 OS=Homo sapiens GN=C2 PE=1 SV=2	TMFPNLTDVR	HexNAc(4)Hex(5)Fuc(2)NeuAc(1)	0.0242
sp|P06681|CO2_HUMAN Complement C2 OS=Homo sapiens GN=C2 PE=1 SV=2	TMFPNLTDVR	HexNAc(4)Hex(5)NeuAc(2)	0.0516	0.0229
sp|P07602|SAP_HUMAN Prosaposin OS=Homo sapiens GN=PSAP PE=1 SV=2	TNSTFVQALVEHVK	HexNAc(2)Hex(2)Fuc(1)	0.0851	0.00612
sp|P08185|CBG_HUMAN Corticosteroid-binding globulin OS=Homo sapiens GN=SERPINA6 PE=1 SV=1	AQLLQGLGFNLTER	HexNAc(4)Hex(5)Fuc(2)NeuAc(1)	0.0102
sp|P08185|CBG_HUMAN Corticosteroid-binding globulin OS=Homo sapiens GN=SERPINA6 PE=1 SV=1	AQLLQGLGFNLTER	HexNAc(4)Hex(5)NeuAc(2)	0.0122
sp|P12259|FA5_HUMAN Coagulation factor V OS=Homo sapiens GN=F5 PE=1 SV=4	VSAITLVSATSTTANMTVGPEGK	HexNAc(2)Hex(8)	0.0451	0.0177
sp|P12259|FA5_HUMAN Coagulation factor V OS=Homo sapiens GN=F5 PE=1 SV=4	VSAITLVSATSTTANMTVGPEGK	HexNAc(2)Hex(9)	0.0663	0.0579
sp|P19823|ITIH2_HUMAN Inter-alpha-trypsin inhibitor heavy chain H2 OS=Homo sapiens GN=ITIH2 PE=1 SV=2	GAFISNFSMTVDGK	HexNAc(4)Hex(5)NeuAc(2)	0.0352	0.0173
sp|P33151|CADH5_HUMAN Cadherin-5 OS=Homo sapiens GN=CDH5 PE=1 SV=5	DWIWNQMHIDEEKNTSLPHHVGK	HexNAc(4)Hex(5)Fuc(1)NeuAc(2)	0.0144
sp|P43652|AFAM_HUMAN Afamin OS=Homo sapiens GN=AFM PE=1 SV=1	HNFSHCCSK	HexNAc(4)Hex(5)NeuAc(2)	0.00263	0.00169
sp|P43652|AFAM_HUMAN Afamin OS=Homo sapiens GN=AFM PE=1 SV=1	ICAMEGLPQKHNFSHCCSK	HexNAc(4)Hex(5)NeuAc(2)	0.00278
sp|P51884|LUM_HUMAN Lumican OS=Homo sapiens GN=LUM PE=1 SV=2	KLHINHNNLTESVGPLPK	HexNAc(3)Hex(4)Fuc(1)	0.00325	0.00193
sp|P51884|LUM_HUMAN Lumican OS=Homo sapiens GN=LUM PE=1 SV=2	KLHINHNNLTESVGPLPK	HexNAc(4)Hex(4)Fuc(1)		0.00317
sp|P51884|LUM_HUMAN Lumican OS=Homo sapiens GN=LUM PE=1 SV=2	KLHINHNNLTESVGPLPK	HexNAc(4)Hex(5)Fuc(1)	0.0724	0.0298
sp|P51884|LUM_HUMAN Lumican OS=Homo sapiens GN=LUM PE=1 SV=2	KLHINHNNLTESVGPLPK	HexNAc(4)Hex(5)Fuc(1)NeuAc(1)	0.328	0.0811
sp|P51884|LUM_HUMAN Lumican OS=Homo sapiens GN=LUM PE=1 SV=2	KLHINHNNLTESVGPLPK	HexNAc(4)Hex(5)Fuc(1)NeuAc(2)	0.127	0.0863
sp|P51884|LUM_HUMAN Lumican OS=Homo sapiens GN=LUM PE=1 SV=2	KLHINHNNLTESVGPLPK	HexNAc(4)Hex(6)Fuc(1)NeuAc(1)	0.0136	0.00415
sp|P51884|LUM_HUMAN Lumican OS=Homo sapiens GN=LUM PE=1 SV=2	KLHINHNNLTESVGPLPK	HexNAc(5)Hex(4)Fuc(1)	0.00474
sp|P51884|LUM_HUMAN Lumican OS=Homo sapiens GN=LUM PE=1 SV=2	KLHINHNNLTESVGPLPK	HexNAc(5)Hex(5)Fuc(1)	0.0188	0.00686
sp|P51884|LUM_HUMAN Lumican OS=Homo sapiens GN=LUM PE=1 SV=2	KLHINHNNLTESVGPLPK	HexNAc(5)Hex(6)Fuc(1)	0.0249
sp|P51884|LUM_HUMAN Lumican OS=Homo sapiens GN=LUM PE=1 SV=2	KLHINHNNLTESVGPLPK	HexNAc(5)Hex(6)Fuc(1)NeuAc(1)	0.199	0.076
sp|P51884|LUM_HUMAN Lumican OS=Homo sapiens GN=LUM PE=1 SV=2	KLHINHNNLTESVGPLPK	HexNAc(5)Hex(6)Fuc(2)NeuAc(1)		0.0006
sp|P51884|LUM_HUMAN Lumican OS=Homo sapiens GN=LUM PE=1 SV=2	KLHINHNNLTESVGPLPK	HexNAc(5)Hex(6)NeuAc(1)	0.00355
sp|P51884|LUM_HUMAN Lumican OS=Homo sapiens GN=LUM PE=1 SV=2	KLHINHNNLTESVGPLPK	HexNAc(5)Hex(7)Fuc(1)NeuAc(1)	0.00539
sp|P51884|LUM_HUMAN Lumican OS=Homo sapiens GN=LUM PE=1 SV=2	KLHINHNNLTESVGPLPK	HexNAc(6)Hex(6)Fuc(1)NeuAc(1)	0.0026
sp|P51884|LUM_HUMAN Lumican OS=Homo sapiens GN=LUM PE=1 SV=2	KLHINHNNLTESVGPLPK	HexNAc(6)Hex(7)Fuc(1)NeuAc(1)	0.0248	0.02
sp|P51884|LUM_HUMAN Lumican OS=Homo sapiens GN=LUM PE=1 SV=2	KLHINHNNLTESVGPLPK	HexNAc(6)Hex(7)Fuc(1)NeuAc(2)		0.0128
sp|P51884|LUM_HUMAN Lumican OS=Homo sapiens GN=LUM PE=1 SV=2	KLHINHNNLTESVGPLPK	HexNAc(7)Hex(8)Fuc(1)NeuAc(1)	0.0189	0.0148
sp|P51884|LUM_HUMAN Lumican OS=Homo sapiens GN=LUM PE=1 SV=2	KLHINHNNLTESVGPLPK	HexNAc(7)Hex(8)Fuc(1)NeuAc(2)		0.00462
sp|P51884|LUM_HUMAN Lumican OS=Homo sapiens GN=LUM PE=1 SV=2	KLHINHNNLTESVGPLPK	HexNAc(8)Hex(9)	0.00792
sp|P51884|LUM_HUMAN Lumican OS=Homo sapiens GN=LUM PE=1 SV=2	LHINHNNLTESVGPLPK	HexNAc(4)Hex(5)Fuc(1)	0.0105	0.0251
sp|P51884|LUM_HUMAN Lumican OS=Homo sapiens GN=LUM PE=1 SV=2	LHINHNNLTESVGPLPK	HexNAc(4)Hex(5)Fuc(1)NeuAc(1)	0.17	0.322
sp|P51884|LUM_HUMAN Lumican OS=Homo sapiens GN=LUM PE=1 SV=2	LHINHNNLTESVGPLPK	HexNAc(4)Hex(5)Fuc(1)NeuAc(2)	0.123	0.078
sp|P51884|LUM_HUMAN Lumican OS=Homo sapiens GN=LUM PE=1 SV=2	LHINHNNLTESVGPLPK	HexNAc(4)Hex(6)NeuAc(1)		0.0155
sp|P51884|LUM_HUMAN Lumican OS=Homo sapiens GN=LUM PE=1 SV=2	LHINHNNLTESVGPLPK	HexNAc(5)Hex(5)Fuc(1)	0.0104
sp|P51884|LUM_HUMAN Lumican OS=Homo sapiens GN=LUM PE=1 SV=2	LHINHNNLTESVGPLPK	HexNAc(5)Hex(5)Fuc(1)NeuAc(1)		0.00983
sp|P51884|LUM_HUMAN Lumican OS=Homo sapiens GN=LUM PE=1 SV=2	LHINHNNLTESVGPLPK	HexNAc(5)Hex(6)Fuc(1)	0.0106
sp|P51884|LUM_HUMAN Lumican OS=Homo sapiens GN=LUM PE=1 SV=2	LHINHNNLTESVGPLPK	HexNAc(5)Hex(6)Fuc(1)NeuAc(1)	0.27	0.267
sp|P51884|LUM_HUMAN Lumican OS=Homo sapiens GN=LUM PE=1 SV=2	LHINHNNLTESVGPLPK	HexNAc(5)Hex(6)Fuc(1)NeuAc(2)	0.0683
sp|P51884|LUM_HUMAN Lumican OS=Homo sapiens GN=LUM PE=1 SV=2	LHINHNNLTESVGPLPK	HexNAc(5)Hex(6)Fuc(2)NeuAc(3)	0.0686
sp|P51884|LUM_HUMAN Lumican OS=Homo sapiens GN=LUM PE=1 SV=2	LHINHNNLTESVGPLPK	HexNAc(5)Hex(6)Fuc(4)NeuAc(1)		0.00189
sp|P51884|LUM_HUMAN Lumican OS=Homo sapiens GN=LUM PE=1 SV=2	LHINHNNLTESVGPLPK	HexNAc(5)Hex(8)Fuc(1)	0.0108
sp|P51884|LUM_HUMAN Lumican OS=Homo sapiens GN=LUM PE=1 SV=2	LHINHNNLTESVGPLPK	HexNAc(6)Hex(7)	0.0446
sp|P51884|LUM_HUMAN Lumican OS=Homo sapiens GN=LUM PE=1 SV=2	LHINHNNLTESVGPLPK	HexNAc(6)Hex(7)Fuc(1)NeuAc(1)	0.0286
sp|P51884|LUM_HUMAN Lumican OS=Homo sapiens GN=LUM PE=1 SV=2	LHINHNNLTESVGPLPK	HexNAc(6)Hex(7)Fuc(2)NeuAc(3)	0.00204	0.00173
sp|P51884|LUM_HUMAN Lumican OS=Homo sapiens GN=LUM PE=1 SV=2	LHINHNNLTESVGPLPK	HexNAc(6)Hex(7)Fuc(3)NeuAc(1)	0.025
sp|P51884|LUM_HUMAN Lumican OS=Homo sapiens GN=LUM PE=1 SV=2	LHINHNNLTESVGPLPK	HexNAc(6)Hex(7)Fuc(4)NeuAc(1)		0.00193
sp|P51884|LUM_HUMAN Lumican OS=Homo sapiens GN=LUM PE=1 SV=2	LHINHNNLTESVGPLPK	HexNAc(7)Hex(8)Fuc(1)	0.0115
sp|P51884|LUM_HUMAN Lumican OS=Homo sapiens GN=LUM PE=1 SV=2	LHINHNNLTESVGPLPK	HexNAc(7)Hex(8)Fuc(1)NeuAc(1)		0.106
sp|P51884|LUM_HUMAN Lumican OS=Homo sapiens GN=LUM PE=1 SV=2	LHINHNNLTESVGPLPK	HexNAc(7)Hex(8)Fuc(1)NeuAc(2)		0.00525
sp|P51884|LUM_HUMAN Lumican OS=Homo sapiens GN=LUM PE=1 SV=2	LHINHNNLTESVGPLPK	HexNAc(9)Hex(10)	0.00109
sp|Q9NZP8|C1RL_HUMAN Complement C1r subcomponent-like protein OS=Homo sapiens GN=C1RL PE=1 SV=2	PVTPIAQNQTTLGSSR	HexNAc(4)Hex(5)Fuc(2)NeuAc(1)		0.000956
sp|Q9UGM5|FETUB_HUMAN Fetuin-B OS=Homo sapiens GN=FETUB PE=1 SV=2	VLYLAAYNCTLR	HexNAc(4)Hex(5)NeuAc(1)	0.0105
sp|Q9UGM5|FETUB_HUMAN Fetuin-B OS=Homo sapiens GN=FETUB PE=1 SV=2	VLYLAAYNCTLR	HexNAc(4)Hex(5)NeuAc(2)	0.015	0.0113
sp|Q9UGM5|FETUB_HUMAN Fetuin-B OS=Homo sapiens GN=FETUB PE=1 SV=2	VLYLAAYNCTLRPVSK	HexNAc(4)Hex(5)Fuc(2)NeuAc(1)	0.0301	0.0393
sp|Q9Y6R7|FCGBP_HUMAN IgGFc-binding protein OS=Homo sapiens GN=FCGBP PE=1 SV=3	VVTVAALGTNISIHKDEIGK	HexNAc(4)Hex(5)NeuAc(1)	0.0101
sp|Q10588|BST1_HUMAN ADP-ribosyl cyclase/cyclic ADP-ribose hydrolase 2 OS=Homo sapiens GN=BST1 PE=1 SV=2	DSSGVIHVMLNGSEPTGAYPIK	HexNAc(2)Hex(6)		0.0224
sp|Q16610|ECM1_HUMAN Extracellular matrix protein 1 OS=Homo sapiens GN=ECM1 PE=1 SV=2	HIPGLIHNMTAR	HexNAc(4)Hex(5)Fuc(1)NeuAc(2)	0.00687	0.0107
Note: the number from column D and E correspond to the percentage of the individual glycopeptides from the whole column

## Sheet: ctrl-Fraction1+2
Table S4. N-glycopeptides identified in each fraction in the pooled normal samples
Fraction 1+2
			AD_NorF12_1.byspec2 (%)
Protein\nname	Sequence\n(unformatted)	Glycans
sp|O75882|ATRN_HUMAN Attractin OS=Homo sapiens GN=ATRN PE=1 SV=2	CENLTTGK	HexNAc(4)Hex(5)NeuAc(1)	0.0794
sp|O75882|ATRN_HUMAN Attractin OS=Homo sapiens GN=ATRN PE=1 SV=2	CENLTTGK	HexNAc(4)Hex(5)NeuAc(2)	0.0323
sp|O75882|ATRN_HUMAN Attractin OS=Homo sapiens GN=ATRN PE=1 SV=2	CINQSICEK	HexNAc(4)Hex(5)NeuAc(2)	0.384
sp|O75882|ATRN_HUMAN Attractin OS=Homo sapiens GN=ATRN PE=1 SV=2	GICNSSDVR	HexNAc(4)Hex(5)Fuc(2)NeuAc(1)	0.0361
sp|O75882|ATRN_HUMAN Attractin OS=Homo sapiens GN=ATRN PE=1 SV=2	GICNSSDVR	HexNAc(4)Hex(5)NeuAc(2)	0.113
sp|O75882|ATRN_HUMAN Attractin OS=Homo sapiens GN=ATRN PE=1 SV=2	GICNSSDVR	HexNAc(5)Hex(6)Fuc(1)NeuAc(3)	0.0804
sp|O75882|ATRN_HUMAN Attractin OS=Homo sapiens GN=ATRN PE=1 SV=2	IDSTGNVTNELR	HexNAc(2)Hex(5)	1.27
sp|O75882|ATRN_HUMAN Attractin OS=Homo sapiens GN=ATRN PE=1 SV=2	IDSTGNVTNELR	HexNAc(2)Hex(6)	0.752
sp|O75882|ATRN_HUMAN Attractin OS=Homo sapiens GN=ATRN PE=1 SV=2	IDSTGNVTNELR	HexNAc(3)Hex(6)NeuAc(1)	0.0801
sp|P0C0L5|CO4B_HUMAN Complement C4-B OS=Homo sapiens GN=C4B PE=1 SV=2	GLNVTLSSTGR	HexNAc(4)Hex(5)NeuAc(2)	0.0315
sp|P00450|CERU_HUMAN Ceruloplasmin OS=Homo sapiens GN=CP PE=1 SV=1	EHEGAIYPDNTTDFQR	HexNAc(4)Hex(5)Fuc(1)NeuAc(2)	0.45
sp|P00450|CERU_HUMAN Ceruloplasmin OS=Homo sapiens GN=CP PE=1 SV=1	EHEGAIYPDNTTDFQR	HexNAc(4)Hex(5)NeuAc(2)	0.68
sp|P00450|CERU_HUMAN Ceruloplasmin OS=Homo sapiens GN=CP PE=1 SV=1	EHEGAIYPDNTTDFQR	HexNAc(5)Hex(6)Fuc(1)NeuAc(3)	0.451
sp|P00450|CERU_HUMAN Ceruloplasmin OS=Homo sapiens GN=CP PE=1 SV=1	EHEGAIYPDNTTDFQR	HexNAc(5)Hex(6)NeuAc(3)	0.237
sp|P00450|CERU_HUMAN Ceruloplasmin OS=Homo sapiens GN=CP PE=1 SV=1	EHEGAIYPDNTTDFQR	HexNAc(6)Hex(7)	0.359
sp|P00450|CERU_HUMAN Ceruloplasmin OS=Homo sapiens GN=CP PE=1 SV=1	ELHHLQEQNVSNAFLDK	HexNAc(4)Hex(5)NeuAc(2)	0.00751
sp|P00734|THRB_HUMAN Prothrombin OS=Homo sapiens GN=F2 PE=1 SV=2	GHVNITR	HexNAc(3)Hex(4)NeuAc(1)	0.575
sp|P00734|THRB_HUMAN Prothrombin OS=Homo sapiens GN=F2 PE=1 SV=2	GHVNITR	HexNAc(4)Hex(5)Fuc(1)NeuAc(1)	0.0389
sp|P00734|THRB_HUMAN Prothrombin OS=Homo sapiens GN=F2 PE=1 SV=2	GHVNITR	HexNAc(4)Hex(5)Fuc(1)NeuAc(2)	0.464
sp|P00734|THRB_HUMAN Prothrombin OS=Homo sapiens GN=F2 PE=1 SV=2	GHVNITR	HexNAc(4)Hex(5)Fuc(2)NeuAc(1)	0.0546
sp|P00734|THRB_HUMAN Prothrombin OS=Homo sapiens GN=F2 PE=1 SV=2	GHVNITR	HexNAc(4)Hex(5)NeuAc(1)	0.754
sp|P00734|THRB_HUMAN Prothrombin OS=Homo sapiens GN=F2 PE=1 SV=2	GHVNITR	HexNAc(4)Hex(5)NeuAc(2)	24.9
sp|P00734|THRB_HUMAN Prothrombin OS=Homo sapiens GN=F2 PE=1 SV=2	GHVNITR	HexNAc(4)Hex(6)NeuAc(1)	0.0347
sp|P00734|THRB_HUMAN Prothrombin OS=Homo sapiens GN=F2 PE=1 SV=2	GHVNITR	HexNAc(4)Hex(7)NeuAc(1)	0.0247
sp|P00748|FA12_HUMAN Coagulation factor XII OS=Homo sapiens GN=F12 PE=1 SV=3	NHSCEPCQTLAVR	HexNAc(4)Hex(5)Fuc(2)NeuAc(1)	0.124
sp|P00748|FA12_HUMAN Coagulation factor XII OS=Homo sapiens GN=F12 PE=1 SV=3	NVTAEQAR	HexNAc(4)Hex(5)NeuAc(2)	0.0891
sp|P00748|FA12_HUMAN Coagulation factor XII OS=Homo sapiens GN=F12 PE=1 SV=3	RNHSCEPCQTLAVR	HexNAc(4)Hex(5)NeuAc(2)	0.354
sp|P01008|ANT3_HUMAN Antithrombin-III OS=Homo sapiens GN=SERPINC1 PE=1 SV=1	WVSNK	HexNAc(3)Hex(4)NeuAc(1)	0.0186
sp|P01008|ANT3_HUMAN Antithrombin-III OS=Homo sapiens GN=SERPINC1 PE=1 SV=1	WVSNK	HexNAc(4)Hex(5)Fuc(1)NeuAc(2)	0.0538
sp|P01008|ANT3_HUMAN Antithrombin-III OS=Homo sapiens GN=SERPINC1 PE=1 SV=1	WVSNK	HexNAc(4)Hex(5)Fuc(2)NeuAc(1)	1.05
sp|P01008|ANT3_HUMAN Antithrombin-III OS=Homo sapiens GN=SERPINC1 PE=1 SV=1	WVSNK	HexNAc(4)Hex(5)NeuAc(2)	1.51
sp|P01591|IGJ_HUMAN Immunoglobulin J chain OS=Homo sapiens GN=JCHAIN PE=1 SV=4	ENISDPTSPLR	HexNAc(4)Hex(5)NeuAc(2)	0.035
sp|P02749|APOH_HUMAN Beta-2-glycoprotein 1 OS=Homo sapiens GN=APOH PE=1 SV=3	PSAGNNSLYR	HexNAc(4)Hex(5)Fuc(1)NeuAc(2)	0.022
sp|P02749|APOH_HUMAN Beta-2-glycoprotein 1 OS=Homo sapiens GN=APOH PE=1 SV=3	PSAGNNSLYR	HexNAc(4)Hex(5)NeuAc(2)	0.133
sp|P02749|APOH_HUMAN Beta-2-glycoprotein 1 OS=Homo sapiens GN=APOH PE=1 SV=3	PSAGNNSLYR	HexNAc(4)Hex(6)NeuAc(1)	0.0728
sp|P02749|APOH_HUMAN Beta-2-glycoprotein 1 OS=Homo sapiens GN=APOH PE=1 SV=3	PSAGNNSLYR	HexNAc(5)Hex(6)Fuc(4)NeuAc(1)	0.00329
sp|P02749|APOH_HUMAN Beta-2-glycoprotein 1 OS=Homo sapiens GN=APOH PE=1 SV=3	VYKPSAGNNSLYR	HexNAc(4)Hex(5)Fuc(2)NeuAc(1)	0.122
sp|P02749|APOH_HUMAN Beta-2-glycoprotein 1 OS=Homo sapiens GN=APOH PE=1 SV=3	VYKPSAGNNSLYR	HexNAc(4)Hex(5)NeuAc(2)	0.143
sp|P02749|APOH_HUMAN Beta-2-glycoprotein 1 OS=Homo sapiens GN=APOH PE=1 SV=3	VYKPSAGNNSLYR	HexNAc(5)Hex(6)Fuc(1)NeuAc(3)	0.0207
sp|P02749|APOH_HUMAN Beta-2-glycoprotein 1 OS=Homo sapiens GN=APOH PE=1 SV=3	VYKPSAGNNSLYR	HexNAc(5)Hex(6)NeuAc(3)	0.00898
sp|P02749|APOH_HUMAN Beta-2-glycoprotein 1 OS=Homo sapiens GN=APOH PE=1 SV=3	VYKPSAGNNSLYR	HexNAc(7)Hex(8)NeuAc(1)	0.00255
sp|P02750|A2GL_HUMAN Leucine-rich alpha-2-glycoprotein OS=Homo sapiens GN=LRG1 PE=1 SV=2	MFSQNDTR	HexNAc(3)Hex(4)NeuAc(1)	0.0429
sp|P02750|A2GL_HUMAN Leucine-rich alpha-2-glycoprotein OS=Homo sapiens GN=LRG1 PE=1 SV=2	MFSQNDTR	HexNAc(4)Hex(5)Fuc(1)NeuAc(2)	0.324
sp|P02750|A2GL_HUMAN Leucine-rich alpha-2-glycoprotein OS=Homo sapiens GN=LRG1 PE=1 SV=2	MFSQNDTR	HexNAc(4)Hex(5)Fuc(2)NeuAc(1)	0.0777
sp|P02750|A2GL_HUMAN Leucine-rich alpha-2-glycoprotein OS=Homo sapiens GN=LRG1 PE=1 SV=2	MFSQNDTR	HexNAc(4)Hex(5)NeuAc(2)	2
sp|P02750|A2GL_HUMAN Leucine-rich alpha-2-glycoprotein OS=Homo sapiens GN=LRG1 PE=1 SV=2	MFSQNDTR	HexNAc(5)Hex(6)Fuc(1)NeuAc(3)	0.407
sp|P02750|A2GL_HUMAN Leucine-rich alpha-2-glycoprotein OS=Homo sapiens GN=LRG1 PE=1 SV=2	MFSQNDTR	HexNAc(5)Hex(6)Fuc(2)NeuAc(2)	0.248
sp|P02750|A2GL_HUMAN Leucine-rich alpha-2-glycoprotein OS=Homo sapiens GN=LRG1 PE=1 SV=2	MFSQNDTR	HexNAc(5)Hex(6)NeuAc(3)	0.388
sp|P02750|A2GL_HUMAN Leucine-rich alpha-2-glycoprotein OS=Homo sapiens GN=LRG1 PE=1 SV=2	MFSQNDTR	HexNAc(7)Hex(8)Fuc(1)NeuAc(1)	0.00682
sp|P02774|VTDB_HUMAN Vitamin D-binding protein OS=Homo sapiens GN=GC PE=1 SV=1	LCDNLSTK	HexNAc(4)Hex(5)Fuc(2)NeuAc(1)	0.0301
sp|P02790|HEMO_HUMAN Hemopexin OS=Homo sapiens GN=HPX PE=1 SV=2	ALPQPQNVTSLLGCTH	HexNAc(4)Hex(5)Fuc(2)NeuAc(1)	0.00164
sp|P02790|HEMO_HUMAN Hemopexin OS=Homo sapiens GN=HPX PE=1 SV=2	NGTGHGNSTHHGPEYMR	HexNAc(3)Hex(4)NeuAc(1)	0.0246
sp|P02790|HEMO_HUMAN Hemopexin OS=Homo sapiens GN=HPX PE=1 SV=2	NGTGHGNSTHHGPEYMR	HexNAc(4)Hex(5)Fuc(1)NeuAc(1)	0.0122
sp|P02790|HEMO_HUMAN Hemopexin OS=Homo sapiens GN=HPX PE=1 SV=2	NGTGHGNSTHHGPEYMR	HexNAc(4)Hex(5)Fuc(1)NeuAc(2)	0.846
sp|P02790|HEMO_HUMAN Hemopexin OS=Homo sapiens GN=HPX PE=1 SV=2	NGTGHGNSTHHGPEYMR	HexNAc(4)Hex(5)Fuc(2)NeuAc(1)	0.0426
sp|P02790|HEMO_HUMAN Hemopexin OS=Homo sapiens GN=HPX PE=1 SV=2	NGTGHGNSTHHGPEYMR	HexNAc(4)Hex(5)NeuAc(1)	0.459
sp|P02790|HEMO_HUMAN Hemopexin OS=Homo sapiens GN=HPX PE=1 SV=2	NGTGHGNSTHHGPEYMR	HexNAc(4)Hex(5)NeuAc(2)	10.1
sp|P02790|HEMO_HUMAN Hemopexin OS=Homo sapiens GN=HPX PE=1 SV=2	NGTGHGNSTHHGPEYMR	HexNAc(5)Hex(6)Fuc(1)NeuAc(2)	0.00541
sp|P02790|HEMO_HUMAN Hemopexin OS=Homo sapiens GN=HPX PE=1 SV=2	NGTGHGNSTHHGPEYMR	HexNAc(5)Hex(6)Fuc(1)NeuAc(3)	0.291
sp|P02790|HEMO_HUMAN Hemopexin OS=Homo sapiens GN=HPX PE=1 SV=2	NGTGHGNSTHHGPEYMR	HexNAc(5)Hex(6)NeuAc(1)	0.0699
sp|P02790|HEMO_HUMAN Hemopexin OS=Homo sapiens GN=HPX PE=1 SV=2	NGTGHGNSTHHGPEYMR	HexNAc(5)Hex(6)NeuAc(2)	0.0245
sp|P02790|HEMO_HUMAN Hemopexin OS=Homo sapiens GN=HPX PE=1 SV=2	NGTGHGNSTHHGPEYMR	HexNAc(5)Hex(6)NeuAc(3)	0.67
sp|P02790|HEMO_HUMAN Hemopexin OS=Homo sapiens GN=HPX PE=1 SV=2	NGTGHGNSTHHGPEYMR	HexNAc(6)Hex(7)	0.145
sp|P03952|KLKB1_HUMAN Plasma kallikrein OS=Homo sapiens GN=KLKB1 PE=1 SV=1	GVNFNVSK	HexNAc(4)Hex(5)NeuAc(2)	0.465
sp|P04070|PROC_HUMAN Vitamin K-dependent protein C OS=Homo sapiens GN=PROC PE=1 SV=1	EVFVHPNYSK	HexNAc(4)Hex(5)Fuc(2)NeuAc(1)	0.0751
sp|P04070|PROC_HUMAN Vitamin K-dependent protein C OS=Homo sapiens GN=PROC PE=1 SV=1	EVFVHPNYSK	HexNAc(4)Hex(5)NeuAc(2)	0.116
sp|P04070|PROC_HUMAN Vitamin K-dependent protein C OS=Homo sapiens GN=PROC PE=1 SV=1	EVFVHPNYSK	HexNAc(5)Hex(6)NeuAc(3)	0.0348
sp|P04278|SHBG_HUMAN Sex hormone-binding globulin OS=Homo sapiens GN=SHBG PE=1 SV=2	LDVDQALNR	HexNAc(3)Hex(4)NeuAc(1)	0.00292
sp|P04278|SHBG_HUMAN Sex hormone-binding globulin OS=Homo sapiens GN=SHBG PE=1 SV=2	LDVDQALNR	HexNAc(4)Hex(5)Fuc(2)NeuAc(1)	0.211
sp|P04278|SHBG_HUMAN Sex hormone-binding globulin OS=Homo sapiens GN=SHBG PE=1 SV=2	LDVDQALNR	HexNAc(4)Hex(5)NeuAc(2)	0.351
sp|P05155|IC1_HUMAN Plasma protease C1 inhibitor OS=Homo sapiens GN=SERPING1 PE=1 SV=2	ASSNPNATSSSSQDPESLQDR	HexNAc(8)Hex(7)	0.00389
sp|P05155|IC1_HUMAN Plasma protease C1 inhibitor OS=Homo sapiens GN=SERPING1 PE=1 SV=2	DTFVNASR	HexNAc(3)Hex(4)NeuAc(1)	0.0641
sp|P05155|IC1_HUMAN Plasma protease C1 inhibitor OS=Homo sapiens GN=SERPING1 PE=1 SV=2	DTFVNASR	HexNAc(4)Hex(5)Fuc(1)NeuAc(2)	0.625
sp|P05155|IC1_HUMAN Plasma protease C1 inhibitor OS=Homo sapiens GN=SERPING1 PE=1 SV=2	DTFVNASR	HexNAc(4)Hex(5)Fuc(2)NeuAc(1)	0.183
sp|P05155|IC1_HUMAN Plasma protease C1 inhibitor OS=Homo sapiens GN=SERPING1 PE=1 SV=2	DTFVNASR	HexNAc(4)Hex(5)NeuAc(1)	0.11
sp|P05155|IC1_HUMAN Plasma protease C1 inhibitor OS=Homo sapiens GN=SERPING1 PE=1 SV=2	DTFVNASR	HexNAc(4)Hex(5)NeuAc(2)	4.65
sp|P05155|IC1_HUMAN Plasma protease C1 inhibitor OS=Homo sapiens GN=SERPING1 PE=1 SV=2	DTFVNASR	HexNAc(5)Hex(6)Fuc(1)NeuAc(3)	0.0723
sp|P05155|IC1_HUMAN Plasma protease C1 inhibitor OS=Homo sapiens GN=SERPING1 PE=1 SV=2	DTFVNASR	HexNAc(5)Hex(6)NeuAc(3)	0.303
sp|P05156|CFAI_HUMAN Complement factor I OS=Homo sapiens GN=CFI PE=1 SV=2	FLNNGTCTAEGK	HexNAc(4)Hex(5)Fuc(2)NeuAc(1)	1.02
sp|P05156|CFAI_HUMAN Complement factor I OS=Homo sapiens GN=CFI PE=1 SV=2	FLNNGTCTAEGK	HexNAc(4)Hex(5)NeuAc(1)	0.0623
sp|P05156|CFAI_HUMAN Complement factor I OS=Homo sapiens GN=CFI PE=1 SV=2	FLNNGTCTAEGK	HexNAc(4)Hex(5)NeuAc(2)	1.7
sp|P05156|CFAI_HUMAN Complement factor I OS=Homo sapiens GN=CFI PE=1 SV=2	LISNCSK	HexNAc(4)Hex(5)Fuc(2)NeuAc(1)	0.562
sp|P05156|CFAI_HUMAN Complement factor I OS=Homo sapiens GN=CFI PE=1 SV=2	LISNCSK	HexNAc(4)Hex(5)NeuAc(1)	0.0224
sp|P05156|CFAI_HUMAN Complement factor I OS=Homo sapiens GN=CFI PE=1 SV=2	LISNCSK	HexNAc(4)Hex(5)NeuAc(2)	1.07
sp|P05156|CFAI_HUMAN Complement factor I OS=Homo sapiens GN=CFI PE=1 SV=2	NGTAVCATNR	HexNAc(4)Hex(5)NeuAc(1)	0.242
sp|P05156|CFAI_HUMAN Complement factor I OS=Homo sapiens GN=CFI PE=1 SV=2	NGTAVCATNR	HexNAc(4)Hex(5)NeuAc(2)	0.48
sp|P05543|THBG_HUMAN Thyroxine-binding globulin OS=Homo sapiens GN=SERPINA7 PE=1 SV=2	VTACHSSQPNATLYK	HexNAc(4)Hex(5)NeuAc(2)	0.112
sp|P05546|HEP2_HUMAN Heparin cofactor 2 OS=Homo sapiens GN=SERPIND1 PE=1 SV=3	DFVNASSK	HexNAc(3)Hex(4)NeuAc(1)	0.0734
sp|P05546|HEP2_HUMAN Heparin cofactor 2 OS=Homo sapiens GN=SERPIND1 PE=1 SV=3	DFVNASSK	HexNAc(4)Hex(5)Fuc(1)NeuAc(2)	0.0165
sp|P05546|HEP2_HUMAN Heparin cofactor 2 OS=Homo sapiens GN=SERPIND1 PE=1 SV=3	DFVNASSK	HexNAc(4)Hex(5)Fuc(2)NeuAc(1)	0.114
sp|P05546|HEP2_HUMAN Heparin cofactor 2 OS=Homo sapiens GN=SERPIND1 PE=1 SV=3	DFVNASSK	HexNAc(4)Hex(5)NeuAc(2)	3.41
sp|P06276|CHLE_HUMAN Cholinesterase OS=Homo sapiens GN=BCHE PE=1 SV=1	DNNSIITR	HexNAc(4)Hex(5)NeuAc(1)	0.298
sp|P06276|CHLE_HUMAN Cholinesterase OS=Homo sapiens GN=BCHE PE=1 SV=1	DNNSIITR	HexNAc(4)Hex(5)NeuAc(2)	0.472
sp|P06276|CHLE_HUMAN Cholinesterase OS=Homo sapiens GN=BCHE PE=1 SV=1	ENETEIIK	HexNAc(3)Hex(4)NeuAc(1)	0.0398
sp|P06276|CHLE_HUMAN Cholinesterase OS=Homo sapiens GN=BCHE PE=1 SV=1	ENETEIIK	HexNAc(3)Hex(5)NeuAc(1)	0.0275
sp|P06276|CHLE_HUMAN Cholinesterase OS=Homo sapiens GN=BCHE PE=1 SV=1	ENETEIIK	HexNAc(3)Hex(6)NeuAc(1)	0.0264
sp|P06276|CHLE_HUMAN Cholinesterase OS=Homo sapiens GN=BCHE PE=1 SV=1	ENETEIIK	HexNAc(4)Hex(5)NeuAc(1)	0.287
sp|P06276|CHLE_HUMAN Cholinesterase OS=Homo sapiens GN=BCHE PE=1 SV=1	ENETEIIK	HexNAc(4)Hex(5)NeuAc(2)	0.402
sp|P06276|CHLE_HUMAN Cholinesterase OS=Homo sapiens GN=BCHE PE=1 SV=1	ENETEIIK	HexNAc(5)Hex(6)Fuc(2)NeuAc(2)	0.00442
sp|P06276|CHLE_HUMAN Cholinesterase OS=Homo sapiens GN=BCHE PE=1 SV=1	NR	HexNAc(5)Hex(7)Fuc(1)NeuAc(2)	0.0256
sp|P08603|CFAH_HUMAN Complement factor H OS=Homo sapiens GN=CFH PE=1 SV=4	ISEENETTCYMGK	HexNAc(4)Hex(5)NeuAc(2)	0.013
sp|P08603|CFAH_HUMAN Complement factor H OS=Homo sapiens GN=CFH PE=1 SV=4	MDGASNVTCINSR	HexNAc(4)Hex(5)Fuc(2)NeuAc(1)	0.0114
sp|P10909|CLUS_HUMAN Clusterin OS=Homo sapiens GN=CLU PE=1 SV=1	EDALNETR	HexNAc(4)Hex(5)NeuAc(2)	0.0754
sp|P10909|CLUS_HUMAN Clusterin OS=Homo sapiens GN=CLU PE=1 SV=1	EDALNETR	HexNAc(5)Hex(6)Fuc(1)NeuAc(3)	0.284
sp|P10909|CLUS_HUMAN Clusterin OS=Homo sapiens GN=CLU PE=1 SV=1	EDALNETR	HexNAc(5)Hex(6)Fuc(2)NeuAc(2)	0.357
sp|P10909|CLUS_HUMAN Clusterin OS=Homo sapiens GN=CLU PE=1 SV=1	EDALNETR	HexNAc(5)Hex(6)NeuAc(3)	0.492
sp|P10909|CLUS_HUMAN Clusterin OS=Homo sapiens GN=CLU PE=1 SV=1	EDALNETR	HexNAc(7)Hex(8)NeuAc(1)	0.0119
sp|P10909|CLUS_HUMAN Clusterin OS=Homo sapiens GN=CLU PE=1 SV=1	HNSTGCLR	HexNAc(4)Hex(5)Fuc(2)NeuAc(1)	0.00226
sp|P10909|CLUS_HUMAN Clusterin OS=Homo sapiens GN=CLU PE=1 SV=1	HNSTGCLR	HexNAc(4)Hex(5)NeuAc(2)	1.79
sp|P10909|CLUS_HUMAN Clusterin OS=Homo sapiens GN=CLU PE=1 SV=1	HNSTGCLR	HexNAc(5)Hex(6)Fuc(2)NeuAc(2)	0.0215
sp|P10909|CLUS_HUMAN Clusterin OS=Homo sapiens GN=CLU PE=1 SV=1	HNSTGCLR	HexNAc(5)Hex(6)NeuAc(2)	0.0728
sp|P10909|CLUS_HUMAN Clusterin OS=Homo sapiens GN=CLU PE=1 SV=1	KEDALNETR	HexNAc(4)Hex(5)Fuc(2)NeuAc(1)	0.0179
sp|P10909|CLUS_HUMAN Clusterin OS=Homo sapiens GN=CLU PE=1 SV=1	KEDALNETR	HexNAc(5)Hex(6)NeuAc(3)	0.1
sp|P10909|CLUS_HUMAN Clusterin OS=Homo sapiens GN=CLU PE=1 SV=1	KEDALNETR	HexNAc(7)Hex(8)NeuAc(1)	0.00505
sp|P10909|CLUS_HUMAN Clusterin OS=Homo sapiens GN=CLU PE=1 SV=1	KKEDALNETR	HexNAc(4)Hex(5)NeuAc(2)	0.315
sp|P10909|CLUS_HUMAN Clusterin OS=Homo sapiens GN=CLU PE=1 SV=1	KKEDALNETR	HexNAc(5)Hex(6)Fuc(1)NeuAc(3)	0.47
sp|P22792|CPN2_HUMAN Carboxypeptidase N subunit 2 OS=Homo sapiens GN=CPN2 PE=1 SV=3	AFGSNPNLTK	HexNAc(4)Hex(5)NeuAc(2)	0.317
sp|P22792|CPN2_HUMAN Carboxypeptidase N subunit 2 OS=Homo sapiens GN=CPN2 PE=1 SV=3	AFGSNPNLTK	HexNAc(5)Hex(6)Fuc(1)NeuAc(3)	0.104
sp|P22792|CPN2_HUMAN Carboxypeptidase N subunit 2 OS=Homo sapiens GN=CPN2 PE=1 SV=3	AFGSNPNLTK	HexNAc(5)Hex(6)Fuc(2)NeuAc(1)	0.00235
sp|P22792|CPN2_HUMAN Carboxypeptidase N subunit 2 OS=Homo sapiens GN=CPN2 PE=1 SV=3	AFGSNPNLTK	HexNAc(5)Hex(6)NeuAc(3)	0.118
sp|P22891|PROZ_HUMAN Vitamin K-dependent protein Z OS=Homo sapiens GN=PROZ PE=1 SV=2	NGTDLGNSLTTR	HexNAc(4)Hex(5)NeuAc(2)	0.0645
sp|P22891|PROZ_HUMAN Vitamin K-dependent protein Z OS=Homo sapiens GN=PROZ PE=1 SV=2	NITVK	HexNAc(4)Hex(5)NeuAc(2)	0.0524
sp|P43251|BTD_HUMAN Biotinidase OS=Homo sapiens GN=BTD PE=1 SV=2	FNDTEVLQR	HexNAc(3)Hex(4)NeuAc(1)	0.0093
sp|P43251|BTD_HUMAN Biotinidase OS=Homo sapiens GN=BTD PE=1 SV=2	FNDTEVLQR	HexNAc(4)Hex(5)Fuc(1)NeuAc(2)	0.124
sp|P43251|BTD_HUMAN Biotinidase OS=Homo sapiens GN=BTD PE=1 SV=2	FNDTEVLQR	HexNAc(4)Hex(5)Fuc(2)NeuAc(1)	0.547
sp|P43251|BTD_HUMAN Biotinidase OS=Homo sapiens GN=BTD PE=1 SV=2	FNDTEVLQR	HexNAc(4)Hex(5)NeuAc(2)	0.867
sp|P43251|BTD_HUMAN Biotinidase OS=Homo sapiens GN=BTD PE=1 SV=2	NPVGLIGAENATGETDPSHSK	HexNAc(4)Hex(5)NeuAc(2)	0.00848
sp|P43251|BTD_HUMAN Biotinidase OS=Homo sapiens GN=BTD PE=1 SV=2	NPVGLIGAENATGETDPSHSK	HexNAc(5)Hex(6)Fuc(1)NeuAc(3)	0.0624
sp|P43251|BTD_HUMAN Biotinidase OS=Homo sapiens GN=BTD PE=1 SV=2	NPVGLIGAENATGETDPSHSK	HexNAc(5)Hex(6)NeuAc(3)	0.0508
sp|P43652|AFAM_HUMAN Afamin OS=Homo sapiens GN=AFM PE=1 SV=1	DIENFNSTQK	HexNAc(3)Hex(4)NeuAc(1)	0.13
sp|P43652|AFAM_HUMAN Afamin OS=Homo sapiens GN=AFM PE=1 SV=1	DIENFNSTQK	HexNAc(4)Hex(5)Fuc(1)NeuAc(2)	0.104
sp|P43652|AFAM_HUMAN Afamin OS=Homo sapiens GN=AFM PE=1 SV=1	DIENFNSTQK	HexNAc(4)Hex(5)Fuc(2)NeuAc(1)	2.78
sp|P43652|AFAM_HUMAN Afamin OS=Homo sapiens GN=AFM PE=1 SV=1	DIENFNSTQK	HexNAc(4)Hex(5)NeuAc(1)	0
sp|P43652|AFAM_HUMAN Afamin OS=Homo sapiens GN=AFM PE=1 SV=1	DIENFNSTQK	HexNAc(4)Hex(5)NeuAc(2)	9.47
sp|P43652|AFAM_HUMAN Afamin OS=Homo sapiens GN=AFM PE=1 SV=1	DIENFNSTQK	HexNAc(5)Hex(6)NeuAc(3)	0.066
sp|P43652|AFAM_HUMAN Afamin OS=Homo sapiens GN=AFM PE=1 SV=1	FNETTEK	HexNAc(4)Hex(5)Fuc(2)NeuAc(1)	0.339
sp|P43652|AFAM_HUMAN Afamin OS=Homo sapiens GN=AFM PE=1 SV=1	FNETTEK	HexNAc(4)Hex(5)NeuAc(2)	0.763
sp|P43652|AFAM_HUMAN Afamin OS=Homo sapiens GN=AFM PE=1 SV=1	HNFSHCCSK	HexNAc(4)Hex(5)NeuAc(2)	1.78
sp|P43652|AFAM_HUMAN Afamin OS=Homo sapiens GN=AFM PE=1 SV=1	YAEDKFNETTEK	HexNAc(4)Hex(5)Fuc(1)NeuAc(2)	0.24
sp|P43652|AFAM_HUMAN Afamin OS=Homo sapiens GN=AFM PE=1 SV=1	YAEDKFNETTEK	HexNAc(4)Hex(5)Fuc(2)NeuAc(1)	3.42
sp|P43652|AFAM_HUMAN Afamin OS=Homo sapiens GN=AFM PE=1 SV=1	YAEDKFNETTEK	HexNAc(4)Hex(5)NeuAc(1)	0.0888
sp|P43652|AFAM_HUMAN Afamin OS=Homo sapiens GN=AFM PE=1 SV=1	YAEDKFNETTEK	HexNAc(4)Hex(5)NeuAc(2)	4.45
sp|P43652|AFAM_HUMAN Afamin OS=Homo sapiens GN=AFM PE=1 SV=1	YAEDKFNETTEK	HexNAc(5)Hex(6)NeuAc(3)	0.132
sp|P43652|AFAM_HUMAN Afamin OS=Homo sapiens GN=AFM PE=1 SV=1	YAEDKFNETTEK	HexNAc(7)Hex(8)Fuc(1)	0.0293
sp|P43652|AFAM_HUMAN Afamin OS=Homo sapiens GN=AFM PE=1 SV=1	YAEDKFNETTEK	HexNAc(7)Hex(8)NeuAc(1)	0.0397
sp|Q6EMK4|VASN_HUMAN Vasorin OS=Homo sapiens GN=VASN PE=1 SV=1	LHEITNETFR	HexNAc(6)Hex(7)	6.87e-05
sp|Q86VB7|C163A_HUMAN Scavenger receptor cysteine-rich type 1 protein M130 OS=Homo sapiens GN=CD163 PE=1 SV=2	EDAAVNCTDISVQK	HexNAc(4)Hex(5)NeuAc(1)	0.0257
sp|Q13201|MMRN1_HUMAN Multimerin-1 OS=Homo sapiens GN=MMRN1 PE=1 SV=3	NQTLTSTEK	HexNAc(4)Hex(7)NeuAc(1)	0.0104
Note: the number from column D and E correspond to the percentage of the individual glycopeptides from the whole column

## Sheet: ctrl-Fraction6+7+8
Table S4. N-glycopeptides identified in each fraction in the pooled normal samples
Fraction 6+7+8
			AD_NorF678_1.byspec2 (%)	AD_NorF678_2.byspec2 (%)
Protein\nname	Sequence\n(unformatted)	Glycans
sp|O75882|ATRN_HUMAN Attractin OS=Homo sapiens GN=ATRN PE=1 SV=2	VFHIHNESWVLLTPK	HexNAc(2)Hex(3)	0.251
sp|O75882|ATRN_HUMAN Attractin OS=Homo sapiens GN=ATRN PE=1 SV=2	VFHIHNESWVLLTPK	HexNAc(2)Hex(4)	0.435	0.874
sp|O75882|ATRN_HUMAN Attractin OS=Homo sapiens GN=ATRN PE=1 SV=2	VFHIHNESWVLLTPK	HexNAc(2)Hex(5)	3.09	7.83
sp|O75882|ATRN_HUMAN Attractin OS=Homo sapiens GN=ATRN PE=1 SV=2	VFHIHNESWVLLTPK	HexNAc(2)Hex(7)	0.125
sp|O75882|ATRN_HUMAN Attractin OS=Homo sapiens GN=ATRN PE=1 SV=2	VFHIHNESWVLLTPK	HexNAc(3)Hex(5)NeuAc(1)	0.286	0.695
sp|O75882|ATRN_HUMAN Attractin OS=Homo sapiens GN=ATRN PE=1 SV=2	VFHIHNESWVLLTPK	HexNAc(3)Hex(6)		0.744
sp|O75882|ATRN_HUMAN Attractin OS=Homo sapiens GN=ATRN PE=1 SV=2	VFHIHNESWVLLTPK	HexNAc(3)Hex(6)NeuAc(1)	0.731	1.8
sp|O75882|ATRN_HUMAN Attractin OS=Homo sapiens GN=ATRN PE=1 SV=2	YLHTAVIVSGTMLVFGGNTHNDTSMSHGAK	HexNAc(4)Hex(4)Fuc(1)NeuAc(1)	0.0185
sp|P00450|CERU_HUMAN Ceruloplasmin OS=Homo sapiens GN=CP PE=1 SV=1	ELHHLQEQNVSNAFLDK	HexNAc(4)Hex(5)NeuAc(2)	0.0857
sp|P00734|THRB_HUMAN Prothrombin OS=Homo sapiens GN=F2 PE=1 SV=2	GHVNITR	HexNAc(4)Hex(5)NeuAc(2)	0.605	0.984
sp|P00734|THRB_HUMAN Prothrombin OS=Homo sapiens GN=F2 PE=1 SV=2	YPHKPEINSTTHPGADLQENFCR	HexNAc(4)Hex(5)Fuc(2)NeuAc(1)	0.345	0.598
sp|P00734|THRB_HUMAN Prothrombin OS=Homo sapiens GN=F2 PE=1 SV=2	YPHKPEINSTTHPGADLQENFCR	HexNAc(4)Hex(5)NeuAc(2)	0.767	1.69
sp|P00738|HPT_HUMAN Haptoglobin OS=Homo sapiens GN=HP PE=1 SV=1	MVSHHNLTTGATLINEQWLLTTAK	HexNAc(4)Hex(5)NeuAc(1)	0.68
sp|P00738|HPT_HUMAN Haptoglobin OS=Homo sapiens GN=HP PE=1 SV=1	MVSHHNLTTGATLINEQWLLTTAK	HexNAc(4)Hex(5)NeuAc(2)	0.575
sp|P00738|HPT_HUMAN Haptoglobin OS=Homo sapiens GN=HP PE=1 SV=1	VVLHPNYSQVDIGLIK	HexNAc(4)Hex(5)Fuc(2)NeuAc(1)		0.5
sp|P00738|HPT_HUMAN Haptoglobin OS=Homo sapiens GN=HP PE=1 SV=1	VVLHPNYSQVDIGLIK	HexNAc(4)Hex(5)NeuAc(2)		0.25
sp|P00751|CFAB_HUMAN Complement factor B OS=Homo sapiens GN=CFB PE=1 SV=2	IVLDPSGSMNIYLVLDGSDSIGASNFTGAK	HexNAc(4)Hex(5)NeuAc(2)		0.0896
sp|P01008|ANT3_HUMAN Antithrombin-III OS=Homo sapiens GN=SERPINC1 PE=1 SV=1	AAINKWVSNKTEGR	HexNAc(4)Hex(5)Fuc(2)NeuAc(1)		0.0958
sp|P01008|ANT3_HUMAN Antithrombin-III OS=Homo sapiens GN=SERPINC1 PE=1 SV=1	AAINKWVSNKTEGR	HexNAc(4)Hex(5)NeuAc(2)	0.109	0.114
sp|P01008|ANT3_HUMAN Antithrombin-III OS=Homo sapiens GN=SERPINC1 PE=1 SV=1	LGACNDTLQQLMEVFK	HexNAc(4)Hex(5)NeuAc(2)	0.656	1.4
sp|P01008|ANT3_HUMAN Antithrombin-III OS=Homo sapiens GN=SERPINC1 PE=1 SV=1	LGACNDTLQQLMEVFK	HexNAc(4)Hex(6)Fuc(1)NeuAc(1)	3.21	6.09
sp|P01008|ANT3_HUMAN Antithrombin-III OS=Homo sapiens GN=SERPINC1 PE=1 SV=1	LGACNDTLQQLMEVFK	HexNAc(4)Hex(7)NeuAc(1)	0.6	0.536
sp|P01008|ANT3_HUMAN Antithrombin-III OS=Homo sapiens GN=SERPINC1 PE=1 SV=1	WVSNKTEGR	HexNAc(4)Hex(5)NeuAc(2)	0.0652
sp|P01011|AACT_HUMAN Alpha-1-antichymotrypsin OS=Homo sapiens GN=SERPINA3 PE=1 SV=2	FNLTETSEAEIHQSFQHLLR	HexNAc(5)Hex(6)Fuc(1)NeuAc(3)		0.401
sp|P01011|AACT_HUMAN Alpha-1-antichymotrypsin OS=Homo sapiens GN=SERPINA3 PE=1 SV=2	FNLTETSEAEIHQSFQHLLR	HexNAc(5)Hex(6)NeuAc(3)	0.125
sp|P01011|AACT_HUMAN Alpha-1-antichymotrypsin OS=Homo sapiens GN=SERPINA3 PE=1 SV=2	KLINDYVKNGTR	HexNAc(3)Hex(4)NeuAc(1)	0.15	0.256
sp|P01011|AACT_HUMAN Alpha-1-antichymotrypsin OS=Homo sapiens GN=SERPINA3 PE=1 SV=2	KLINDYVKNGTR	HexNAc(4)Hex(5)Fuc(1)NeuAc(2)	0.194	0.365
sp|P01011|AACT_HUMAN Alpha-1-antichymotrypsin OS=Homo sapiens GN=SERPINA3 PE=1 SV=2	KLINDYVKNGTR	HexNAc(4)Hex(5)NeuAc(1)	0.157	0.323
sp|P01011|AACT_HUMAN Alpha-1-antichymotrypsin OS=Homo sapiens GN=SERPINA3 PE=1 SV=2	KLINDYVKNGTR	HexNAc(4)Hex(5)NeuAc(2)	3.42	6.09
sp|P01011|AACT_HUMAN Alpha-1-antichymotrypsin OS=Homo sapiens GN=SERPINA3 PE=1 SV=2	KLINDYVKNGTR	HexNAc(5)Hex(6)Fuc(1)NeuAc(3)	0.458	0.649
sp|P01011|AACT_HUMAN Alpha-1-antichymotrypsin OS=Homo sapiens GN=SERPINA3 PE=1 SV=2	KLINDYVKNGTR	HexNAc(5)Hex(6)NeuAc(3)	0.595	0.798
sp|P01011|AACT_HUMAN Alpha-1-antichymotrypsin OS=Homo sapiens GN=SERPINA3 PE=1 SV=2	LINDYVKNGTR	HexNAc(4)Hex(5)Fuc(1)NeuAc(2)	0.119	0.104
sp|P01011|AACT_HUMAN Alpha-1-antichymotrypsin OS=Homo sapiens GN=SERPINA3 PE=1 SV=2	LINDYVKNGTR	HexNAc(4)Hex(5)NeuAc(2)	1.93	2.85
sp|P01011|AACT_HUMAN Alpha-1-antichymotrypsin OS=Homo sapiens GN=SERPINA3 PE=1 SV=2	LINDYVKNGTR	HexNAc(5)Hex(6)Fuc(1)NeuAc(3)	0.161	0.201
sp|P01011|AACT_HUMAN Alpha-1-antichymotrypsin OS=Homo sapiens GN=SERPINA3 PE=1 SV=2	LINDYVKNGTR	HexNAc(5)Hex(6)NeuAc(3)	0.092
sp|P01024|CO3_HUMAN Complement C3 OS=Homo sapiens GN=C3 PE=1 SV=2	TVLTPATNHMGNVTFTIPANR	HexNAc(2)Hex(5)	0.571	1.06
sp|P01024|CO3_HUMAN Complement C3 OS=Homo sapiens GN=C3 PE=1 SV=2	TVLTPATNHMGNVTFTIPANR	HexNAc(2)Hex(6)	3.4	6.13
sp|P01024|CO3_HUMAN Complement C3 OS=Homo sapiens GN=C3 PE=1 SV=2	TVLTPATNHMGNVTFTIPANR	HexNAc(2)Hex(7)	0.393	0.469
sp|P01042|KNG1_HUMAN Kininogen-1 OS=Homo sapiens GN=KNG1 PE=1 SV=2	HGIQYFNNNTQHSSLFMLNEVK	HexNAc(4)Hex(5)NeuAc(2)	1.86	3.51
sp|P02749|APOH_HUMAN Beta-2-glycoprotein 1 OS=Homo sapiens GN=APOH PE=1 SV=3	LGNWSAMPSCK	HexNAc(4)Hex(5)NeuAc(2)	0.137	0.183
sp|P02749|APOH_HUMAN Beta-2-glycoprotein 1 OS=Homo sapiens GN=APOH PE=1 SV=3	LGNWSAMPSCK	HexNAc(4)Hex(6)Fuc(1)NeuAc(1)	0.164
sp|P02749|APOH_HUMAN Beta-2-glycoprotein 1 OS=Homo sapiens GN=APOH PE=1 SV=3	LGNWSAMPSCK	HexNAc(4)Hex(7)NeuAc(1)	0.0145
sp|P02749|APOH_HUMAN Beta-2-glycoprotein 1 OS=Homo sapiens GN=APOH PE=1 SV=3	VYKPSAGNNSLYR	HexNAc(4)Hex(5)Fuc(1)NeuAc(2)	0.457	0.509
sp|P02749|APOH_HUMAN Beta-2-glycoprotein 1 OS=Homo sapiens GN=APOH PE=1 SV=3	VYKPSAGNNSLYR	HexNAc(4)Hex(5)NeuAc(2)	1.33	1.8
sp|P02750|A2GL_HUMAN Leucine-rich alpha-2-glycoprotein OS=Homo sapiens GN=LRG1 PE=1 SV=2	KLPPGLLANFTLLR	HexNAc(4)Hex(5)Fuc(2)NeuAc(1)	23.2
sp|P02750|A2GL_HUMAN Leucine-rich alpha-2-glycoprotein OS=Homo sapiens GN=LRG1 PE=1 SV=2	KLPPGLLANFTLLR	HexNAc(4)Hex(5)NeuAc(1)	0.344	0.358
sp|P02750|A2GL_HUMAN Leucine-rich alpha-2-glycoprotein OS=Homo sapiens GN=LRG1 PE=1 SV=2	KLPPGLLANFTLLR	HexNAc(4)Hex(5)NeuAc(2)	31.5	20
sp|P02750|A2GL_HUMAN Leucine-rich alpha-2-glycoprotein OS=Homo sapiens GN=LRG1 PE=1 SV=2	LPPGLLANFTLLR	HexNAc(3)Hex(4)NeuAc(1)		0.392
sp|P02750|A2GL_HUMAN Leucine-rich alpha-2-glycoprotein OS=Homo sapiens GN=LRG1 PE=1 SV=2	LPPGLLANFTLLR	HexNAc(4)Hex(5)NeuAc(1)	0.194
sp|P02750|A2GL_HUMAN Leucine-rich alpha-2-glycoprotein OS=Homo sapiens GN=LRG1 PE=1 SV=2	LPPGLLANFTLLR	HexNAc(4)Hex(5)NeuAc(2)	6.43	11.4
sp|P02790|HEMO_HUMAN Hemopexin OS=Homo sapiens GN=HPX PE=1 SV=2	ALPQPQNVTSLLGCTH	HexNAc(4)Hex(5)Fuc(2)NeuAc(1)		3.7
sp|P02790|HEMO_HUMAN Hemopexin OS=Homo sapiens GN=HPX PE=1 SV=2	ALPQPQNVTSLLGCTH	HexNAc(4)Hex(5)NeuAc(1)	1.37	1.67
sp|P02790|HEMO_HUMAN Hemopexin OS=Homo sapiens GN=HPX PE=1 SV=2	ALPQPQNVTSLLGCTH	HexNAc(4)Hex(5)NeuAc(2)	0.924	1.3
sp|P02790|HEMO_HUMAN Hemopexin OS=Homo sapiens GN=HPX PE=1 SV=2	CSDGWSFDATTLDDNGTMLFFK	HexNAc(4)Hex(5)NeuAc(2)		1.3
sp|P02790|HEMO_HUMAN Hemopexin OS=Homo sapiens GN=HPX PE=1 SV=2	NGTGHGNSTHHGPEYMR	HexNAc(4)Hex(5)NeuAc(2)	0.204	0.162
sp|P02790|HEMO_HUMAN Hemopexin OS=Homo sapiens GN=HPX PE=1 SV=2	SWPAVGNCSSALR	HexNAc(4)Hex(5)Fuc(1)NeuAc(2)	0.12
sp|P02790|HEMO_HUMAN Hemopexin OS=Homo sapiens GN=HPX PE=1 SV=2	SWPAVGNCSSALR	HexNAc(4)Hex(5)Fuc(2)NeuAc(1)	0.315	0.589
sp|P02790|HEMO_HUMAN Hemopexin OS=Homo sapiens GN=HPX PE=1 SV=2	SWPAVGNCSSALR	HexNAc(4)Hex(5)NeuAc(2)	0.562	1.38
sp|P02790|HEMO_HUMAN Hemopexin OS=Homo sapiens GN=HPX PE=1 SV=2	SWPAVGNCSSALR	HexNAc(4)Hex(7)NeuAc(1)	0.0178
sp|P02790|HEMO_HUMAN Hemopexin OS=Homo sapiens GN=HPX PE=1 SV=2	SWPAVGNCSSALR	HexNAc(6)Hex(7)	0.0367
sp|P04004|VTNC_HUMAN Vitronectin OS=Homo sapiens GN=VTN PE=1 SV=1	NGSLFAFR	HexNAc(4)Hex(5)Fuc(2)NeuAc(1)		0.131
sp|P04004|VTNC_HUMAN Vitronectin OS=Homo sapiens GN=VTN PE=1 SV=1	NNATVHEQVGGPSLTSDLQAQSK	HexNAc(4)Hex(5)NeuAc(2)	0.117
sp|P05155|IC1_HUMAN Plasma protease C1 inhibitor OS=Homo sapiens GN=SERPING1 PE=1 SV=2	VLSNNSDANLELINTWVAK	HexNAc(4)Hex(5)NeuAc(2)	0.121
sp|P05546|HEP2_HUMAN Heparin cofactor 2 OS=Homo sapiens GN=SERPIND1 PE=1 SV=3	NLSMPLLPADFHK	HexNAc(4)Hex(5)Fuc(2)NeuAc(1)	0.177
sp|P05546|HEP2_HUMAN Heparin cofactor 2 OS=Homo sapiens GN=SERPIND1 PE=1 SV=3	NLSMPLLPADFHK	HexNAc(4)Hex(5)NeuAc(2)	0.885	2.07
sp|P06681|CO2_HUMAN Complement C2 OS=Homo sapiens GN=C2 PE=1 SV=2	QSVPAHFVALNGSK	HexNAc(2)Hex(5)	0.303	0.209
sp|P06681|CO2_HUMAN Complement C2 OS=Homo sapiens GN=C2 PE=1 SV=2	QSVPAHFVALNGSK	HexNAc(2)Hex(6)	0.513	1.05
sp|P06681|CO2_HUMAN Complement C2 OS=Homo sapiens GN=C2 PE=1 SV=2	QSVPAHFVALNGSK	HexNAc(2)Hex(7)	0.411	0.472
sp|P06681|CO2_HUMAN Complement C2 OS=Homo sapiens GN=C2 PE=1 SV=2	QSVPAHFVALNGSK	HexNAc(2)Hex(8)	0.0381
sp|P08185|CBG_HUMAN Corticosteroid-binding globulin OS=Homo sapiens GN=SERPINA6 PE=1 SV=1	AQLLQGLGFNLTER	HexNAc(4)Hex(5)NeuAc(2)	0.389	0.551
sp|P12259|FA5_HUMAN Coagulation factor V OS=Homo sapiens GN=F5 PE=1 SV=4	VSAITLVSATSTTANMTVGPEGK	HexNAc(2)Hex(9)	0.129
sp|P25311|ZA2G_HUMAN Zinc-alpha-2-glycoprotein OS=Homo sapiens GN=AZGP1 PE=1 SV=2	AREDIFMETLKDIVEYYNDSNGSHVLQGR	HexNAc(4)Hex(5)NeuAc(2)	0.057
sp|P25311|ZA2G_HUMAN Zinc-alpha-2-glycoprotein OS=Homo sapiens GN=AZGP1 PE=1 SV=2	AREDIFMETLKDIVEYYNDSNGSHVLQGR	HexNAc(6)Hex(7)	0.0678
sp|P35858|ALS_HUMAN Insulin-like growth factor-binding protein complex acid labile subunit OS=Homo sapiens GN=IGFALS PE=1 SV=1	NLTR	HexNAc(7)Hex(8)Fuc(1)NeuAc(1)	0.235
sp|P43251|BTD_HUMAN Biotinidase OS=Homo sapiens GN=BTD PE=1 SV=2	DVQIIVFPEDGIHGFNFTR	HexNAc(4)Hex(5)NeuAc(2)		0.0487
sp|P51884|LUM_HUMAN Lumican OS=Homo sapiens GN=LUM PE=1 SV=2	KLHINHNNLTESVGPLPK	HexNAc(4)Hex(5)Fuc(1)	0.042
sp|P51884|LUM_HUMAN Lumican OS=Homo sapiens GN=LUM PE=1 SV=2	KLHINHNNLTESVGPLPK	HexNAc(4)Hex(5)Fuc(1)NeuAc(1)	0.169
sp|P51884|LUM_HUMAN Lumican OS=Homo sapiens GN=LUM PE=1 SV=2	KLHINHNNLTESVGPLPK	HexNAc(4)Hex(5)Fuc(1)NeuAc(2)		0.185
sp|P51884|LUM_HUMAN Lumican OS=Homo sapiens GN=LUM PE=1 SV=2	KLHINHNNLTESVGPLPK	HexNAc(5)Hex(6)Fuc(1)NeuAc(1)	0.148	0.188
sp|P51884|LUM_HUMAN Lumican OS=Homo sapiens GN=LUM PE=1 SV=2	LHINHNNLTESVGPLPK	HexNAc(4)Hex(5)Fuc(1)		0.0148
sp|P51884|LUM_HUMAN Lumican OS=Homo sapiens GN=LUM PE=1 SV=2	LHINHNNLTESVGPLPK	HexNAc(4)Hex(5)Fuc(1)NeuAc(1)	0.231	0.182
sp|P51884|LUM_HUMAN Lumican OS=Homo sapiens GN=LUM PE=1 SV=2	LHINHNNLTESVGPLPK	HexNAc(4)Hex(5)Fuc(1)NeuAc(2)	0.152	0.196
sp|P51884|LUM_HUMAN Lumican OS=Homo sapiens GN=LUM PE=1 SV=2	LHINHNNLTESVGPLPK	HexNAc(5)Hex(6)Fuc(1)NeuAc(1)	0.0525	0.122
sp|P51884|LUM_HUMAN Lumican OS=Homo sapiens GN=LUM PE=1 SV=2	LHINHNNLTESVGPLPK	HexNAc(7)Hex(8)Fuc(1)NeuAc(1)	0.0385
sp|Q9Y6R7|FCGBP_HUMAN IgGFc-binding protein OS=Homo sapiens GN=FCGBP PE=1 SV=3	VVTVAALGTNISIHK	HexNAc(4)Hex(5)NeuAc(1)		0.154
sp|Q96PD5|PGRP2_HUMAN N-acetylmuramoyl-L-alanine amidase OS=Homo sapiens GN=PGLYRP2 PE=1 SV=1	LEPVHLQLQCMSQEQLAQVAANATK	HexNAc(4)Hex(5)NeuAc(2)	0.63	1.66
sp|Q96PD5|PGRP2_HUMAN N-acetylmuramoyl-L-alanine amidase OS=Homo sapiens GN=PGLYRP2 PE=1 SV=1	LEPVHLQLQCMSQEQLAQVAANATK	HexNAc(4)Hex(7)NeuAc(1)		0.546
Note: the number from column D and E correspond to the percentage of the individual glycopeptides from the whole column
