# Supplementary material for: Large Scale Screening and Quantitative Analysis of Site-Specific N-Glycopeptides from Human Serum in Early Alzheimer’s Disease Using LC-HCD-PRM-MS
Source: J Proteomics Bioinform. Author manuscript; Available in PMC 2023 Jun 23. (PMC10289803)
Supplement: STable5 [file NIHMS1855164-supplement-STable5.xlsx]

## Sheet: 工作表1
Table S5. Target glycopeptides selected for PRM quantification and the corresponding Y1-Y4 ions
Glycoprotein	Glycopeptide	Glycan	charge	Precursor ion (m/z)	Product ion
					(m/z)
Attractin	VFHIHN[+1216.42286]ESWVLLTPK	2500	3	1012.81	1012.036, 1113.576, 1194.602, 1275.628
	VFHIHN[+1710.59765]ESWVLLTPK	3501	3	1134.52	1012.036, 1113.576, 1194.602, 1275.628
	VFHIHN[+1581.55506]ESWVLLTPK	3600	3	1177.53	1012.036, 1113.576, 1194.602, 1275.628
Ceruloplasmin	ELHHLQEQN[+2350.83035]VSNAFLDK	4512	4	1093.96	1113.045, 1214.585, 1295.611, 1376.638
	EHEGAIYPDN[+2205.79284]TTDFQR	4521	3	1366.88	1048.464, 1150.003, 1231.030, 1312.056
Prothrombin	YPHKPEIN[+2204.77244]STTHPGADLQENFC[+57.02146]R	4502	4	1229.76	1457.675, 1559.214, 1640.241, 1721.267
Leucine-rich alpha-2-glycoprotein	LPPGLLAN[+2204.77244]FTLLR	4502	3	1210.55	814.474, 916.014, 997.041, 1078.067
Alpha-2-HS-glycoprotein	VC[+57.02146]QDC[+57.02146]PLLAPLN[+2204.77244]DTR	4502	3	994.91	1052.014, 1153.554, 1234.580, 1315.606
	VC[+57.02146]QDC[+57.02146]PLLAPLN[+2205.79284]DTR	4521	3	1326.55	1052.014, 1153.554, 1234.580, 1315.606
	VC[+57.02146]QDC[+57.02146]PLLAPLN[+2221.78776]DTR	4611	3	1331.88	1052.014, 1153.554, 1234.580, 1315.606
Hemopexin	ALPQ[+0.98402]PQN[+1913.67702]VTSLLGC[+57.02146]TH	4501	3	1217.52	970.475, 1071.523, 1152.549, 1234.068
	ALPQPQN[+2204.77244]VTSLLGC[+57.02146]TH	4502	4	985.918	970.475, 1071.523, 1152.549, 1234.068
	N[+0.98402]GTGHGN[+2205.79284]STHHGPEYMR	4521	3	1353.53	1028.432, 1129.972, 1210.998, 1292.025
Vitamin K-dependent protein C	RN[+2407.85181]RTFVLNFIK	5502	3	1272.56	805.954, 907.494, 988.5203, 1069.547
Afamin	YAEDKFN[+2205.79284]ETTEK	4521	3	1227.49	839.378, 940.918, 1021.9442, 1102.971
Clusterin	LAN[+2205.79284]LTQGEDQYYLR	4521	3	1297.21	943.960, 1045.500, 1126.526, 1207.553
Coagulation factor XII	RN[+2204.77244]HSC[+57.02146]EPC[+57.02146]QTLAVR	4502	3	1311.53	965.946, 1067.486, 1148.513, 1229.539
