# Supplementary material for: Large Scale Screening and Quantitative Analysis of Site-Specific N-Glycopeptides from Human Serum in Early Alzheimer’s Disease Using LC-HCD-PRM-MS
Source: J Proteomics Bioinform. Author manuscript; Available in PMC 2023 Jun 23. (PMC10289803)
Supplement: STable6 [file NIHMS1855164-supplement-STable6.xlsx]

## Sheet: peptides data
	Peptide	Protein	Replicate	Precursor Mz	Precursor Charge	Product Mz	Product Charge	Fragment Ion	Retention Time	Area
O75882-VFHIHNESWVLLTPK-3600	VFHIHNESWVLLTPK	sp|O75882|ATRN_HUMAN	MCI1	1134.52	3	1012.04	2	VFHIHNESWVLLTPK_Y1	31.3	420966
ATRN_GP3	VFHIHNESWVLLTPK	sp|O75882|ATRN_HUMAN	MCI2	1134.52	3	1012.04	2	VFHIHNESWVLLTPK_Y1	31.49	454343
	VFHIHNESWVLLTPK	sp|O75882|ATRN_HUMAN	MCI3	1134.52	3	1012.04	2	VFHIHNESWVLLTPK_Y1	31.74	754376
	VFHIHNESWVLLTPK	sp|O75882|ATRN_HUMAN	MCI4	1134.52	3	1012.04	2	VFHIHNESWVLLTPK_Y1	31.28	426714
	VFHIHNESWVLLTPK	sp|O75882|ATRN_HUMAN	MCI5	1134.52	3	1012.04	2	VFHIHNESWVLLTPK_Y1	31.32	463222
	VFHIHNESWVLLTPK	sp|O75882|ATRN_HUMAN	MCI6	1134.52	3	1012.04	2	VFHIHNESWVLLTPK_Y1	31.27	427002
	VFHIHNESWVLLTPK	sp|O75882|ATRN_HUMAN	MCI7	1134.52	3	1012.04	2	VFHIHNESWVLLTPK_Y1	31.35	448118
	VFHIHNESWVLLTPK	sp|O75882|ATRN_HUMAN	MCI8	1134.52	3	1012.04	2	VFHIHNESWVLLTPK_Y1	31.34	458756
	VFHIHNESWVLLTPK	sp|O75882|ATRN_HUMAN	MCI9	1134.52	3	1012.04	2	VFHIHNESWVLLTPK_Y1	31.28	264278
	VFHIHNESWVLLTPK	sp|O75882|ATRN_HUMAN	MCI11	1134.52	3	1012.04	2	VFHIHNESWVLLTPK_Y1	31.92	652048
	VFHIHNESWVLLTPK	sp|O75882|ATRN_HUMAN	N2	1134.52	3	1012.04	2	VFHIHNESWVLLTPK_Y1	31.59	333485
	VFHIHNESWVLLTPK	sp|O75882|ATRN_HUMAN	N5	1134.52	3	1012.04	2	VFHIHNESWVLLTPK_Y1	31.6	380294
	VFHIHNESWVLLTPK	sp|O75882|ATRN_HUMAN	N6	1134.52	3	1012.04	2	VFHIHNESWVLLTPK_Y1	31.59	250399
	VFHIHNESWVLLTPK	sp|O75882|ATRN_HUMAN	N7	1134.52	3	1012.04	2	VFHIHNESWVLLTPK_Y1	31.32	156083
	VFHIHNESWVLLTPK	sp|O75882|ATRN_HUMAN	N8	1134.52	3	1012.04	2	VFHIHNESWVLLTPK_Y1	30.97	232392
	VFHIHNESWVLLTPK	sp|O75882|ATRN_HUMAN	N9	1134.52	3	1012.04	2	VFHIHNESWVLLTPK_Y1	31.48	211810
O75882-VFHIHNESWVLLTPK-3501	VFHIHNESWVLLTPK	sp|O75882|ATRN_HUMAN	MCI1	1177.53	3	1012.04	2	VFHIHNESWVLLTPK_Y1	33.82	620947
ATRN_GP4	VFHIHNESWVLLTPK	sp|O75882|ATRN_HUMAN	MCI2	1177.53	3	1012.04	2	VFHIHNESWVLLTPK_Y1	33.84	875228
	VFHIHNESWVLLTPK	sp|O75882|ATRN_HUMAN	MCI3	1177.53	3	1012.04	2	VFHIHNESWVLLTPK_Y1	34.02	1355458
	VFHIHNESWVLLTPK	sp|O75882|ATRN_HUMAN	MCI4	1177.53	3	1012.04	2	VFHIHNESWVLLTPK_Y1	33.66	1236590
	VFHIHNESWVLLTPK	sp|O75882|ATRN_HUMAN	MCI5	1177.53	3	1012.04	2	VFHIHNESWVLLTPK_Y1	33.69	900729
	VFHIHNESWVLLTPK	sp|O75882|ATRN_HUMAN	MCI6	1177.53	3	1012.04	2	VFHIHNESWVLLTPK_Y1	33.63	1067445
	VFHIHNESWVLLTPK	sp|O75882|ATRN_HUMAN	MCI7	1177.53	3	1012.04	2	VFHIHNESWVLLTPK_Y1	33.67	1015178
	VFHIHNESWVLLTPK	sp|O75882|ATRN_HUMAN	MCI8	1177.53	3	1012.04	2	VFHIHNESWVLLTPK_Y1	33.7	872789
	VFHIHNESWVLLTPK	sp|O75882|ATRN_HUMAN	MCI9	1177.53	3	1012.04	2	VFHIHNESWVLLTPK_Y1	33.62	589572
	VFHIHNESWVLLTPK	sp|O75882|ATRN_HUMAN	MCI11	1177.53	3	1012.04	2	VFHIHNESWVLLTPK_Y1	34.04	811478
	VFHIHNESWVLLTPK	sp|O75882|ATRN_HUMAN	N2	1177.53	3	1012.04	2	VFHIHNESWVLLTPK_Y1	34.05	457121
	VFHIHNESWVLLTPK	sp|O75882|ATRN_HUMAN	N5	1177.53	3	1012.04	2	VFHIHNESWVLLTPK_Y1	33.97	891714
	VFHIHNESWVLLTPK	sp|O75882|ATRN_HUMAN	N6	1177.53	3	1012.04	2	VFHIHNESWVLLTPK_Y1	33.88	930498
	VFHIHNESWVLLTPK	sp|O75882|ATRN_HUMAN	N7	1177.53	3	1012.04	2	VFHIHNESWVLLTPK_Y1	33.72	268320
	VFHIHNESWVLLTPK	sp|O75882|ATRN_HUMAN	N8	1177.53	3	1012.04	2	VFHIHNESWVLLTPK_Y1	33.4	520777
	VFHIHNESWVLLTPK	sp|O75882|ATRN_HUMAN	N9	1177.53	3	1012.04	2	VFHIHNESWVLLTPK_Y1	33.87	348750
P00450-EHEGAIYPDNTTDFQR-4521	EHEGAIYPDNTTDFQR	sp|P00450|CERU_HUMAN	MCI1	1366.88	3	1150	2	EHEGAIYPDNTTDFQR_Y1	29.5	11352722
CERU_GP1	EHEGAIYPDNTTDFQR	sp|P00450|CERU_HUMAN	MCI2	1366.88	3	1150	2	EHEGAIYPDNTTDFQR_Y1	29.71	6570946
	EHEGAIYPDNTTDFQR	sp|P00450|CERU_HUMAN	MCI3	1366.88	3	1150	2	EHEGAIYPDNTTDFQR_Y1	29.9	6691493
	EHEGAIYPDNTTDFQR	sp|P00450|CERU_HUMAN	MCI4	1366.88	3	1150	2	EHEGAIYPDNTTDFQR_Y1	29.53	9687140
	EHEGAIYPDNTTDFQR	sp|P00450|CERU_HUMAN	MCI5	1366.88	3	1150	2	EHEGAIYPDNTTDFQR_Y1	29.47	10723946
	EHEGAIYPDNTTDFQR	sp|P00450|CERU_HUMAN	MCI6	1366.88	3	1150	2	EHEGAIYPDNTTDFQR_Y1	29.48	9716922
	EHEGAIYPDNTTDFQR	sp|P00450|CERU_HUMAN	MCI7	1366.88	3	1150	2	EHEGAIYPDNTTDFQR_Y1	29.57	8327644
	EHEGAIYPDNTTDFQR	sp|P00450|CERU_HUMAN	MCI8	1366.88	3	1150	2	EHEGAIYPDNTTDFQR_Y1	29.55	6611973
	EHEGAIYPDNTTDFQR	sp|P00450|CERU_HUMAN	MCI9	1366.88	3	1150	2	EHEGAIYPDNTTDFQR_Y1	29.47	7363642
	EHEGAIYPDNTTDFQR	sp|P00450|CERU_HUMAN	MCI11	1366.88	3	1150	2	EHEGAIYPDNTTDFQR_Y1	29.7	6813886
	EHEGAIYPDNTTDFQR	sp|P00450|CERU_HUMAN	N2	1366.88	3	1150	2	EHEGAIYPDNTTDFQR_Y1	30.04	5463776
	EHEGAIYPDNTTDFQR	sp|P00450|CERU_HUMAN	N5	1366.88	3	1150	2	EHEGAIYPDNTTDFQR_Y1	30.73	32772
	EHEGAIYPDNTTDFQR	sp|P00450|CERU_HUMAN	N6	1366.88	3	1150	2	EHEGAIYPDNTTDFQR_Y1	29.86	4606823
	EHEGAIYPDNTTDFQR	sp|P00450|CERU_HUMAN	N7	1366.88	3	1150	2	EHEGAIYPDNTTDFQR_Y1	29.64	3386621
	EHEGAIYPDNTTDFQR	sp|P00450|CERU_HUMAN	N8	1366.88	3	1150	2	EHEGAIYPDNTTDFQR_Y1	29.25	6625044
	EHEGAIYPDNTTDFQR	sp|P00450|CERU_HUMAN	N9	1366.88	3	1150	2	EHEGAIYPDNTTDFQR_Y1	29.7	6245803
P00450-ELHHLQEQNVSNAFLDK-4512	ELHHLQEQNVSNAFLDK	sp|P00450|CERU_HUMAN	MCI1	1093.96	4	1113.05	2	ELHHLQEQN_Y1	30.03	3777014
CERU_GP2	ELHHLQEQNVSNAFLDK	sp|P00450|CERU_HUMAN	MCI2	1093.96	4	1113.05	2	ELHHLQEQN_Y1	29.92	6870742
	ELHHLQEQNVSNAFLDK	sp|P00450|CERU_HUMAN	MCI3	1093.96	4	1113.05	2	ELHHLQEQN_Y1	30.12	7114363
	ELHHLQEQNVSNAFLDK	sp|P00450|CERU_HUMAN	MCI4	1093.96	4	1113.05	2	ELHHLQEQN_Y1	29.72	6945871
	ELHHLQEQNVSNAFLDK	sp|P00450|CERU_HUMAN	MCI5	1093.96	4	1113.05	2	ELHHLQEQN_Y1	29.71	4510321
	ELHHLQEQNVSNAFLDK	sp|P00450|CERU_HUMAN	MCI6	1093.96	4	1113.05	2	ELHHLQEQN_Y1	29.63	8812091
	ELHHLQEQNVSNAFLDK	sp|P00450|CERU_HUMAN	MCI7	1093.96	4	1113.05	2	ELHHLQEQN_Y1	29.72	9805028
	ELHHLQEQNVSNAFLDK	sp|P00450|CERU_HUMAN	MCI8	1093.96	4	1113.05	2	ELHHLQEQN_Y1	29.72	7356192
	ELHHLQEQNVSNAFLDK	sp|P00450|CERU_HUMAN	MCI9	1093.96	4	1113.05	2	ELHHLQEQN_Y1	29.63	14176536
	ELHHLQEQNVSNAFLDK	sp|P00450|CERU_HUMAN	MCI11	1093.96	4	1113.05	2	ELHHLQEQN_Y1	30.14	5560388
	ELHHLQEQNVSNAFLDK	sp|P00450|CERU_HUMAN	N2	1093.96	4	1113.05	2	ELHHLQEQN_Y1	30.19	6341553
	ELHHLQEQNVSNAFLDK	sp|P00450|CERU_HUMAN	N5	1093.96	4	1113.05	2	ELHHLQEQN_Y1	30.11	5130456
	ELHHLQEQNVSNAFLDK	sp|P00450|CERU_HUMAN	N6	1093.96	4	1113.05	2	ELHHLQEQN_Y1	30.03	5280621
	ELHHLQEQNVSNAFLDK	sp|P00450|CERU_HUMAN	N7	1093.96	4	1113.05	2	ELHHLQEQN_Y1	29.82	9122817
	ELHHLQEQNVSNAFLDK	sp|P00450|CERU_HUMAN	N8	1093.96	4	1113.05	2	ELHHLQEQN_Y1	29.41	12040236
	ELHHLQEQNVSNAFLDK	sp|P00450|CERU_HUMAN	N9	1093.96	4	1113.05	2	ELHHLQEQN_Y1	29.93	8506079
P00734-YPHKPEINSTTHPGADLQENFCR-4502	YPHKPEINSTTHPGADLQENFCR	sp|P00734|THRB_HUMAN	MCI1	1229.76	4	1457.67	2	YPHKPEINSTTHPGADLQENFCR_Y1	27.25	26777760
F2_GP1	YPHKPEINSTTHPGADLQENFCR	sp|P00734|THRB_HUMAN	MCI2	1229.76	4	1457.67	2	YPHKPEINSTTHPGADLQENFCR_Y1	27.35	28215206
	YPHKPEINSTTHPGADLQENFCR	sp|P00734|THRB_HUMAN	MCI3	1229.76	4	1457.67	2	YPHKPEINSTTHPGADLQENFCR_Y1	27.48	32968552
	YPHKPEINSTTHPGADLQENFCR	sp|P00734|THRB_HUMAN	MCI4	1229.76	4	1457.67	2	YPHKPEINSTTHPGADLQENFCR_Y1	27.18	30425274
	YPHKPEINSTTHPGADLQENFCR	sp|P00734|THRB_HUMAN	MCI5	1229.76	4	1457.67	2	YPHKPEINSTTHPGADLQENFCR_Y1	27.16	37759356
	YPHKPEINSTTHPGADLQENFCR	sp|P00734|THRB_HUMAN	MCI6	1229.76	4	1457.67	2	YPHKPEINSTTHPGADLQENFCR_Y1	27.1	35320652
	YPHKPEINSTTHPGADLQENFCR	sp|P00734|THRB_HUMAN	MCI7	1229.76	4	1457.67	2	YPHKPEINSTTHPGADLQENFCR_Y1	27.18	36331260
	YPHKPEINSTTHPGADLQENFCR	sp|P00734|THRB_HUMAN	MCI8	1229.76	4	1457.67	2	YPHKPEINSTTHPGADLQENFCR_Y1	27.17	27589150
	YPHKPEINSTTHPGADLQENFCR	sp|P00734|THRB_HUMAN	MCI9	1229.76	4	1457.67	2	YPHKPEINSTTHPGADLQENFCR_Y1	27.1	42261796
	YPHKPEINSTTHPGADLQENFCR	sp|P00734|THRB_HUMAN	MCI11	1229.76	4	1457.67	2	YPHKPEINSTTHPGADLQENFCR_Y1	27.59	23851136
	YPHKPEINSTTHPGADLQENFCR	sp|P00734|THRB_HUMAN	N2	1229.76	4	1457.67	2	YPHKPEINSTTHPGADLQENFCR_Y1	27.62	27264546
	YPHKPEINSTTHPGADLQENFCR	sp|P00734|THRB_HUMAN	N5	1229.76	4	1457.67	2	YPHKPEINSTTHPGADLQENFCR_Y1	27.52	23859460
	YPHKPEINSTTHPGADLQENFCR	sp|P00734|THRB_HUMAN	N6	1229.76	4	1457.67	2	YPHKPEINSTTHPGADLQENFCR_Y1	27.45	23312310
	YPHKPEINSTTHPGADLQENFCR	sp|P00734|THRB_HUMAN	N7	1229.76	4	1457.67	2	YPHKPEINSTTHPGADLQENFCR_Y1	27.22	18197998
	YPHKPEINSTTHPGADLQENFCR	sp|P00734|THRB_HUMAN	N8	1229.76	4	1457.67	2	YPHKPEINSTTHPGADLQENFCR_Y1	26.92	29646894
	YPHKPEINSTTHPGADLQENFCR	sp|P00734|THRB_HUMAN	N9	1229.76	4	1457.67	2	YPHKPEINSTTHPGADLQENFCR_Y1	27.35	26171066
P02750-LPPGLLANFTLLR-4502	LPPGLLANFTLLR	sp|P02750|A2GL_HUMAN	MCI1	1210.55	3	814.475	2	LPPGLLANFTLLR_Y1	55.13	4997892
LRG1_GP1	LPPGLLANFTLLR	sp|P02750|A2GL_HUMAN	MCI2	1210.55	3	814.475	2	LPPGLLANFTLLR_Y1	55.11	5994988
	LPPGLLANFTLLR	sp|P02750|A2GL_HUMAN	MCI3	1210.55	3	814.475	2	LPPGLLANFTLLR_Y1	55.19	3990740
	LPPGLLANFTLLR	sp|P02750|A2GL_HUMAN	MCI4	1210.55	3	814.475	2	LPPGLLANFTLLR_Y1	55.03	4529836
	LPPGLLANFTLLR	sp|P02750|A2GL_HUMAN	MCI5	1210.55	3	814.475	2	LPPGLLANFTLLR_Y1	54.96	3925360
	LPPGLLANFTLLR	sp|P02750|A2GL_HUMAN	MCI6	1210.55	3	814.475	2	LPPGLLANFTLLR_Y1	54.97	4895255
	LPPGLLANFTLLR	sp|P02750|A2GL_HUMAN	MCI7	1210.55	3	814.475	2	LPPGLLANFTLLR_Y1	55.08	4854536
	LPPGLLANFTLLR	sp|P02750|A2GL_HUMAN	MCI8	1210.55	3	814.475	2	LPPGLLANFTLLR_Y1	54.93	6352628
	LPPGLLANFTLLR	sp|P02750|A2GL_HUMAN	MCI9	1210.55	3	814.475	2	LPPGLLANFTLLR_Y1	54.97	4501450
	LPPGLLANFTLLR	sp|P02750|A2GL_HUMAN	MCI11	1210.55	3	814.475	2	LPPGLLANFTLLR_Y1	55.06	4735971
	LPPGLLANFTLLR	sp|P02750|A2GL_HUMAN	N2	1210.55	3	814.475	2	LPPGLLANFTLLR_Y1	55.45	4879863
	LPPGLLANFTLLR	sp|P02750|A2GL_HUMAN	N5	1210.55	3	814.475	2	LPPGLLANFTLLR_Y1	55.33	3471002
	LPPGLLANFTLLR	sp|P02750|A2GL_HUMAN	N6	1210.55	3	814.475	2	LPPGLLANFTLLR_Y1	55.25	6138612
	LPPGLLANFTLLR	sp|P02750|A2GL_HUMAN	N7	1210.55	3	814.475	2	LPPGLLANFTLLR_Y1	55.11	4614777
	LPPGLLANFTLLR	sp|P02750|A2GL_HUMAN	N8	1210.55	3	814.475	2	LPPGLLANFTLLR_Y1	54.79	2725039
	LPPGLLANFTLLR	sp|P02750|A2GL_HUMAN	N9	1210.55	3	814.475	2	LPPGLLANFTLLR_Y1	55.14	3563302
P02765-VCQDCPLLAPLNDTR-4521	VCQDCPLLAPLNDTR	sp|P02765|FETUA_HUMAN	MCI1	1326.55	3	1089.51	2	VCQDCPLLAPLNDTR_Y1	43.35	16731545
LRG1_GP2	VCQDCPLLAPLNDTR	sp|P02765|FETUA_HUMAN	MCI2	1326.55	3	1089.51	2	VCQDCPLLAPLNDTR_Y1	43.42	19361390
	VCQDCPLLAPLNDTR	sp|P02765|FETUA_HUMAN	MCI3	1326.55	3	1089.51	2	VCQDCPLLAPLNDTR_Y1	43.41	23392086
	VCQDCPLLAPLNDTR	sp|P02765|FETUA_HUMAN	MCI4	1326.55	3	1089.51	2	VCQDCPLLAPLNDTR_Y1	43.24	27581868
	VCQDCPLLAPLNDTR	sp|P02765|FETUA_HUMAN	MCI5	1326.55	3	1089.51	2	VCQDCPLLAPLNDTR_Y1	43.21	20112564
	VCQDCPLLAPLNDTR	sp|P02765|FETUA_HUMAN	MCI6	1326.55	3	1089.51	2	VCQDCPLLAPLNDTR_Y1	43.19	25914412
	VCQDCPLLAPLNDTR	sp|P02765|FETUA_HUMAN	MCI7	1326.55	3	1089.51	2	VCQDCPLLAPLNDTR_Y1	43.26	28699878
	VCQDCPLLAPLNDTR	sp|P02765|FETUA_HUMAN	MCI8	1326.55	3	1089.51	2	VCQDCPLLAPLNDTR_Y1	43.14	23222446
	VCQDCPLLAPLNDTR	sp|P02765|FETUA_HUMAN	MCI9	1326.55	3	1089.51	2	VCQDCPLLAPLNDTR_Y1	43.12	27643946
	VCQDCPLLAPLNDTR	sp|P02765|FETUA_HUMAN	MCI11	1326.55	3	1089.51	2	VCQDCPLLAPLNDTR_Y1	43.36	16888854
	VCQDCPLLAPLNDTR	sp|P02765|FETUA_HUMAN	N2	1326.55	3	1089.51	2	VCQDCPLLAPLNDTR_Y1	43.87	13182182
	VCQDCPLLAPLNDTR	sp|P02765|FETUA_HUMAN	N5	1326.55	3	1089.51	2	VCQDCPLLAPLNDTR_Y1	43.71	10565073
	VCQDCPLLAPLNDTR	sp|P02765|FETUA_HUMAN	N6	1326.55	3	1089.51	2	VCQDCPLLAPLNDTR_Y1	43.58	9818000
	VCQDCPLLAPLNDTR	sp|P02765|FETUA_HUMAN	N7	1326.55	3	1089.51	2	VCQDCPLLAPLNDTR_Y1	43.35	12392301
	VCQDCPLLAPLNDTR	sp|P02765|FETUA_HUMAN	N8	1326.55	3	1089.51	2	VCQDCPLLAPLNDTR_Y1	43.08	18054230
	VCQDCPLLAPLNDTR	sp|P02765|FETUA_HUMAN	N9	1326.55	3	1089.51	2	VCQDCPLLAPLNDTR_Y1	43.47	17165388
P02765-VCQDCPLLAPLNDTR-4611	VCQDCPLLAPLNDTR	sp|P02765|FETUA_HUMAN	MCI1	1331.88	3	1089.51	2	VCQDCPLLAPLNDTR_Y2	43.38	153581
LRG1_GP3	VCQDCPLLAPLNDTR	sp|P02765|FETUA_HUMAN	MCI2	1331.88	3	1089.51	2	VCQDCPLLAPLNDTR_Y2	43.43	133168
	VCQDCPLLAPLNDTR	sp|P02765|FETUA_HUMAN	MCI3	1331.88	3	1089.51	2	VCQDCPLLAPLNDTR_Y2	43.47	41519
	VCQDCPLLAPLNDTR	sp|P02765|FETUA_HUMAN	MCI4	1331.88	3	1089.51	2	VCQDCPLLAPLNDTR_Y2	43.23	259133
	VCQDCPLLAPLNDTR	sp|P02765|FETUA_HUMAN	MCI5	1331.88	3	1089.51	2	VCQDCPLLAPLNDTR_Y2	43.26	165881
	VCQDCPLLAPLNDTR	sp|P02765|FETUA_HUMAN	MCI6	1331.88	3	1089.51	2	VCQDCPLLAPLNDTR_Y2	43.17	232637
	VCQDCPLLAPLNDTR	sp|P02765|FETUA_HUMAN	MCI7	1331.88	3	1089.51	2	VCQDCPLLAPLNDTR_Y2	43.26	246573
	VCQDCPLLAPLNDTR	sp|P02765|FETUA_HUMAN	MCI8	1331.88	3	1089.51	2	VCQDCPLLAPLNDTR_Y2	43.11	257195
	VCQDCPLLAPLNDTR	sp|P02765|FETUA_HUMAN	MCI9	1331.88	3	1089.51	2	VCQDCPLLAPLNDTR_Y2	43.16	277089
	VCQDCPLLAPLNDTR	sp|P02765|FETUA_HUMAN	MCI11	1331.88	3	1089.51	2	VCQDCPLLAPLNDTR_Y2	43.39	216732
	VCQDCPLLAPLNDTR	sp|P02765|FETUA_HUMAN	N2	1331.88	3	1089.51	2	VCQDCPLLAPLNDTR_Y2	43.78	86859
	VCQDCPLLAPLNDTR	sp|P02765|FETUA_HUMAN	N5	1331.88	3	1089.51	2	VCQDCPLLAPLNDTR_Y2	42.82	66275
	VCQDCPLLAPLNDTR	sp|P02765|FETUA_HUMAN	N6	1331.88	3	1089.51	2	VCQDCPLLAPLNDTR_Y2	43.58	123631
	VCQDCPLLAPLNDTR	sp|P02765|FETUA_HUMAN	N7	1331.88	3	1089.51	2	VCQDCPLLAPLNDTR_Y2	43.39	130625
	VCQDCPLLAPLNDTR	sp|P02765|FETUA_HUMAN	N8	1331.88	3	1089.51	2	VCQDCPLLAPLNDTR_Y2	43	188264
	VCQDCPLLAPLNDTR	sp|P02765|FETUA_HUMAN	N9	1331.88	3	1089.51	2	VCQDCPLLAPLNDTR_Y2	43.34	93903
P02765-VCQDCPLLAPLNDTR-4502	VCQDCPLLAPLNDTR	sp|P02765|FETUA_HUMAN	MCI1	994.91	4	987.967	2	VCQDCPLLAPLNDTR_Y1	43.3	31485934
LRG1_GP4	VCQDCPLLAPLNDTR	sp|P02765|FETUA_HUMAN	MCI2	994.91	4	987.967	2	VCQDCPLLAPLNDTR_Y1	43.38	43063160
	VCQDCPLLAPLNDTR	sp|P02765|FETUA_HUMAN	MCI3	994.91	4	987.967	2	VCQDCPLLAPLNDTR_Y1	43.48	24285700
	VCQDCPLLAPLNDTR	sp|P02765|FETUA_HUMAN	MCI4	994.91	4	987.967	2	VCQDCPLLAPLNDTR_Y1	43.22	48846976
	VCQDCPLLAPLNDTR	sp|P02765|FETUA_HUMAN	MCI5	994.91	4	987.967	2	VCQDCPLLAPLNDTR_Y1	43.29	31090630
	VCQDCPLLAPLNDTR	sp|P02765|FETUA_HUMAN	MCI6	994.91	4	987.967	2	VCQDCPLLAPLNDTR_Y1	43.2	38651568
	VCQDCPLLAPLNDTR	sp|P02765|FETUA_HUMAN	MCI7	994.91	4	987.967	2	VCQDCPLLAPLNDTR_Y1	43.3	36761628
	VCQDCPLLAPLNDTR	sp|P02765|FETUA_HUMAN	MCI8	994.91	4	987.967	2	VCQDCPLLAPLNDTR_Y1	43.14	33865376
	VCQDCPLLAPLNDTR	sp|P02765|FETUA_HUMAN	MCI9	994.91	4	987.967	2	VCQDCPLLAPLNDTR_Y1	43.14	35181076
	VCQDCPLLAPLNDTR	sp|P02765|FETUA_HUMAN	MCI11	994.91	4	987.967	2	VCQDCPLLAPLNDTR_Y1	43.3	31682884
	VCQDCPLLAPLNDTR	sp|P02765|FETUA_HUMAN	N2	994.91	4	987.967	2	VCQDCPLLAPLNDTR_Y1	43.83	20602442
	VCQDCPLLAPLNDTR	sp|P02765|FETUA_HUMAN	N5	994.91	4	987.967	2	VCQDCPLLAPLNDTR_Y1	43.63	18322290
	VCQDCPLLAPLNDTR	sp|P02765|FETUA_HUMAN	N6	994.91	4	987.967	2	VCQDCPLLAPLNDTR_Y1	43.54	17355628
	VCQDCPLLAPLNDTR	sp|P02765|FETUA_HUMAN	N7	994.91	4	987.967	2	VCQDCPLLAPLNDTR_Y1	43.46	19709224
	VCQDCPLLAPLNDTR	sp|P02765|FETUA_HUMAN	N8	994.91	4	987.967	2	VCQDCPLLAPLNDTR_Y1	43.03	32183302
	VCQDCPLLAPLNDTR	sp|P02765|FETUA_HUMAN	N9	994.91	4	987.967	2	VCQDCPLLAPLNDTR_Y1	43.39	26526218
P02790-ALPQPQNVTSLLGCTH-4502	ALPQPQNVTSLLGCTH	sp|P02790|HEMO_HUMAN	MCI1	985.918	4	969.983	2	ALPQPQN_Y1	45.21	7646905
HPX_GP1	ALPQPQNVTSLLGCTH	sp|P02790|HEMO_HUMAN	MCI2	985.918	4	969.983	2	ALPQPQN_Y1	45.3	8110214
	ALPQPQNVTSLLGCTH	sp|P02790|HEMO_HUMAN	MCI3	985.918	4	969.983	2	ALPQPQN_Y1	45.34	9159364
	ALPQPQNVTSLLGCTH	sp|P02790|HEMO_HUMAN	MCI4	985.918	4	969.983	2	ALPQPQN_Y1	45.12	7121499
	ALPQPQNVTSLLGCTH	sp|P02790|HEMO_HUMAN	MCI5	985.918	4	969.983	2	ALPQPQN_Y1	45.13	8919582
	ALPQPQNVTSLLGCTH	sp|P02790|HEMO_HUMAN	MCI6	985.918	4	969.983	2	ALPQPQN_Y1	45.06	7000132
	ALPQPQNVTSLLGCTH	sp|P02790|HEMO_HUMAN	MCI7	985.918	4	969.983	2	ALPQPQN_Y1	45.13	3867724
	ALPQPQNVTSLLGCTH	sp|P02790|HEMO_HUMAN	MCI8	985.918	4	969.983	2	ALPQPQN_Y1	45.08	6644514
	ALPQPQNVTSLLGCTH	sp|P02790|HEMO_HUMAN	MCI9	985.918	4	969.983	2	ALPQPQN_Y1	45.05	9668966
	ALPQPQNVTSLLGCTH	sp|P02790|HEMO_HUMAN	MCI11	985.918	4	969.983	2	ALPQPQN_Y1	45.26	4812516
	ALPQPQNVTSLLGCTH	sp|P02790|HEMO_HUMAN	N2	985.918	4	969.983	2	ALPQPQN_Y1	45.62	2956466
	ALPQPQNVTSLLGCTH	sp|P02790|HEMO_HUMAN	N5	985.918	4	969.983	2	ALPQPQN_Y1	45.5	6606633
	ALPQPQNVTSLLGCTH	sp|P02790|HEMO_HUMAN	N6	985.918	4	969.983	2	ALPQPQN_Y1	45.41	3898636
	ALPQPQNVTSLLGCTH	sp|P02790|HEMO_HUMAN	N7	985.918	4	969.983	2	ALPQPQN_Y1	45.2	10565862
	ALPQPQNVTSLLGCTH	sp|P02790|HEMO_HUMAN	N8	985.918	4	969.983	2	ALPQPQN_Y1	44.89	9546657
	ALPQPQNVTSLLGCTH	sp|P02790|HEMO_HUMAN	N9	985.918	4	969.983	2	ALPQPQN_Y1	45.25	7860939
P02790-NGTGHGNSTHHGPEYMR-4521	NGTGHGNSTHHGPEYMR	sp|P02790|HEMO_HUMAN	MCI1	1353.53	3	1129.97	2	NGTGHG_Y2	20.44	1268858
HPX_GP2	NGTGHGNSTHHGPEYMR	sp|P02790|HEMO_HUMAN	MCI2	1353.53	3	1129.97	2	NGTGHG_Y2	20.5	2200847
	NGTGHGNSTHHGPEYMR	sp|P02790|HEMO_HUMAN	MCI3	1353.53	3	1129.97	2	NGTGHG_Y2	20.72	1343631
	NGTGHGNSTHHGPEYMR	sp|P02790|HEMO_HUMAN	MCI4	1353.53	3	1129.97	2	NGTGHG_Y2	20.49	848910
	NGTGHGNSTHHGPEYMR	sp|P02790|HEMO_HUMAN	MCI5	1353.53	3	1129.97	2	NGTGHG_Y2	20.43	1779589
	NGTGHGNSTHHGPEYMR	sp|P02790|HEMO_HUMAN	MCI6	1353.53	3	1129.97	2	NGTGHG_Y2	20.46	1075905
	NGTGHGNSTHHGPEYMR	sp|P02790|HEMO_HUMAN	MCI7	1353.53	3	1129.97	2	NGTGHG_Y2	20.45	1151540
	NGTGHGNSTHHGPEYMR	sp|P02790|HEMO_HUMAN	MCI8	1353.53	3	1129.97	2	NGTGHG_Y2	20.39	1208175
	NGTGHGNSTHHGPEYMR	sp|P02790|HEMO_HUMAN	MCI9	1353.53	3	1129.97	2	NGTGHG_Y2	20.33	1658676
	NGTGHGNSTHHGPEYMR	sp|P02790|HEMO_HUMAN	MCI11	1353.53	3	1129.97	2	NGTGHG_Y2	20.54	671136
	NGTGHGNSTHHGPEYMR	sp|P02790|HEMO_HUMAN	N2	1353.53	3	1129.97	2	NGTGHG_Y2	21.07	1231233
	NGTGHGNSTHHGPEYMR	sp|P02790|HEMO_HUMAN	N5	1353.53	3	1129.97	2	NGTGHG_Y2	20.76	1841114
	NGTGHGNSTHHGPEYMR	sp|P02790|HEMO_HUMAN	N6	1353.53	3	1129.97	2	NGTGHG_Y2	20.74	1798470
	NGTGHGNSTHHGPEYMR	sp|P02790|HEMO_HUMAN	N7	1353.53	3	1129.97	2	NGTGHG_Y2	20.41	1423677
	NGTGHGNSTHHGPEYMR	sp|P02790|HEMO_HUMAN	N8	1353.53	3	1129.97	2	NGTGHG_Y2	20.09	1517038
	NGTGHGNSTHHGPEYMR	sp|P02790|HEMO_HUMAN	N9	1353.53	3	1129.97	2	NGTGHG_Y2	20.54	1726621
P04070-RNRTFVLNFIK-5502	RNRTFVLNFIK	sp|P04070|PROC_HUMAN	MCI1	1272.56	3	805.954	2	RNRTFVLNFIK_Y1	38.21	424477
PROC_GP1	RNRTFVLNFIK	sp|P04070|PROC_HUMAN	MCI2	1272.56	3	805.954	2	RNRTFVLNFIK_Y1	38.24	985832
	RNRTFVLNFIK	sp|P04070|PROC_HUMAN	MCI3	1272.56	3	805.954	2	RNRTFVLNFIK_Y1	38.44	438568
	RNRTFVLNFIK	sp|P04070|PROC_HUMAN	MCI4	1272.56	3	805.954	2	RNRTFVLNFIK_Y1	38.2	746953
	RNRTFVLNFIK	sp|P04070|PROC_HUMAN	MCI5	1272.56	3	805.954	2	RNRTFVLNFIK_Y1	38.15	776181
	RNRTFVLNFIK	sp|P04070|PROC_HUMAN	MCI6	1272.56	3	805.954	2	RNRTFVLNFIK_Y1	38.09	1077216
	RNRTFVLNFIK	sp|P04070|PROC_HUMAN	MCI7	1272.56	3	805.954	2	RNRTFVLNFIK_Y1	38.11	1088336
	RNRTFVLNFIK	sp|P04070|PROC_HUMAN	MCI8	1272.56	3	805.954	2	RNRTFVLNFIK_Y1	38.11	704246
	RNRTFVLNFIK	sp|P04070|PROC_HUMAN	MCI9	1272.56	3	805.954	2	RNRTFVLNFIK_Y1	38.07	497032
	RNRTFVLNFIK	sp|P04070|PROC_HUMAN	MCI11	1272.56	3	805.954	2	RNRTFVLNFIK_Y1	38.3	424726
	RNRTFVLNFIK	sp|P04070|PROC_HUMAN	N2	1272.56	3	805.954	2	RNRTFVLNFIK_Y1	38.52	640376
	RNRTFVLNFIK	sp|P04070|PROC_HUMAN	N5	1272.56	3	805.954	2	RNRTFVLNFIK_Y1	38.5	795306
	RNRTFVLNFIK	sp|P04070|PROC_HUMAN	N6	1272.56	3	805.954	2	RNRTFVLNFIK_Y1	38.38	1158332
	RNRTFVLNFIK	sp|P04070|PROC_HUMAN	N7	1272.56	3	805.954	2	RNRTFVLNFIK_Y1	38.23	608462
	RNRTFVLNFIK	sp|P04070|PROC_HUMAN	N8	1272.56	3	805.954	2	RNRTFVLNFIK_Y1	37.86	656105
	RNRTFVLNFIK	sp|P04070|PROC_HUMAN	N9	1272.56	3	805.954	2	RNRTFVLNFIK_Y1	38.31	481498
P43652-YAEDKFNETTEK-4521	YAEDKFNETTEK	sp|P43652|AFAM_HUMAN	MCI1	1227.49	3	839.378	2	YAEDKFNETTEK_Y1	22.83	2348988
AFM_GP1	YAEDKFNETTEK	sp|P43652|AFAM_HUMAN	MCI2	1227.49	3	839.378	2	YAEDKFNETTEK_Y1	22.82	4658325
	YAEDKFNETTEK	sp|P43652|AFAM_HUMAN	MCI3	1227.49	3	839.378	2	YAEDKFNETTEK_Y1	22.99	3760290
	YAEDKFNETTEK	sp|P43652|AFAM_HUMAN	MCI4	1227.49	3	839.378	2	YAEDKFNETTEK_Y1	22.72	3018353
	YAEDKFNETTEK	sp|P43652|AFAM_HUMAN	MCI5	1227.49	3	839.378	2	YAEDKFNETTEK_Y1	22.71	7060001
	YAEDKFNETTEK	sp|P43652|AFAM_HUMAN	MCI6	1227.49	3	839.378	2	YAEDKFNETTEK_Y1	22.7	2788176
	YAEDKFNETTEK	sp|P43652|AFAM_HUMAN	MCI7	1227.49	3	839.378	2	YAEDKFNETTEK_Y1	22.71	2875770
	YAEDKFNETTEK	sp|P43652|AFAM_HUMAN	MCI8	1227.49	3	839.378	2	YAEDKFNETTEK_Y1	22.65	4134402
	YAEDKFNETTEK	sp|P43652|AFAM_HUMAN	MCI9	1227.49	3	839.378	2	YAEDKFNETTEK_Y1	22.65	6876699
	YAEDKFNETTEK	sp|P43652|AFAM_HUMAN	MCI11	1227.49	3	839.378	2	YAEDKFNETTEK_Y1	22.87	2142103
	YAEDKFNETTEK	sp|P43652|AFAM_HUMAN	N2	1227.49	3	839.378	2	YAEDKFNETTEK_Y1	23.41	750703
	YAEDKFNETTEK	sp|P43652|AFAM_HUMAN	N5	1227.49	3	839.378	2	YAEDKFNETTEK_Y1	23.05	3804606
	YAEDKFNETTEK	sp|P43652|AFAM_HUMAN	N6	1227.49	3	839.378	2	YAEDKFNETTEK_Y1	23	3189735
	YAEDKFNETTEK	sp|P43652|AFAM_HUMAN	N7	1227.49	3	839.378	2	YAEDKFNETTEK_Y1	22.76	3509634
	YAEDKFNETTEK	sp|P43652|AFAM_HUMAN	N8	1227.49	3	839.378	2	YAEDKFNETTEK_Y1	22.48	5761664
	YAEDKFNETTEK	sp|P43652|AFAM_HUMAN	N9	1227.49	3	839.378	2	YAEDKFNETTEK_Y1	22.88	3168342
P10909-LANLTQGEDQYYLR-4521	LANLTQGEDQYYLR	sp|P10909|CLUS_HUMAN	MCI1	1297.21	3	1045.5	2	LANLTQGEDQYYLR_Y1	39	7563648
CLU_GP2	LANLTQGEDQYYLR	sp|P10909|CLUS_HUMAN	MCI2	1297.21	3	1045.5	2	LANLTQGEDQYYLR_Y1	39.05	2379071
	LANLTQGEDQYYLR	sp|P10909|CLUS_HUMAN	MCI3	1297.21	3	1045.5	2	LANLTQGEDQYYLR_Y1	39.14	1306581
	LANLTQGEDQYYLR	sp|P10909|CLUS_HUMAN	MCI4	1297.21	3	1045.5	2	LANLTQGEDQYYLR_Y1	38.84	3866120
	LANLTQGEDQYYLR	sp|P10909|CLUS_HUMAN	MCI5	1297.21	3	1045.5	2	LANLTQGEDQYYLR_Y1	38.93	4526212
	LANLTQGEDQYYLR	sp|P10909|CLUS_HUMAN	MCI6	1297.21	3	1045.5	2	LANLTQGEDQYYLR_Y1	38.82	3310356
	LANLTQGEDQYYLR	sp|P10909|CLUS_HUMAN	MCI7	1297.21	3	1045.5	2	LANLTQGEDQYYLR_Y1	38.85	3472754
	LANLTQGEDQYYLR	sp|P10909|CLUS_HUMAN	MCI8	1297.21	3	1045.5	2	LANLTQGEDQYYLR_Y1	38.82	1408860
	LANLTQGEDQYYLR	sp|P10909|CLUS_HUMAN	MCI9	1297.21	3	1045.5	2	LANLTQGEDQYYLR_Y1	38.88	1117611
	LANLTQGEDQYYLR	sp|P10909|CLUS_HUMAN	MCI11	1297.21	3	1045.5	2	LANLTQGEDQYYLR_Y1	39.06	1684836
	LANLTQGEDQYYLR	sp|P10909|CLUS_HUMAN	N2	1297.21	3	1045.5	2	LANLTQGEDQYYLR_Y1	39.36	5815357
	LANLTQGEDQYYLR	sp|P10909|CLUS_HUMAN	N5	1297.21	3	1045.5	2	LANLTQGEDQYYLR_Y1	39.28	12970147
	LANLTQGEDQYYLR	sp|P10909|CLUS_HUMAN	N6	1297.21	3	1045.5	2	LANLTQGEDQYYLR_Y1	39.21	5174691
	LANLTQGEDQYYLR	sp|P10909|CLUS_HUMAN	N7	1297.21	3	1045.5	2	LANLTQGEDQYYLR_Y1	38.97	2553904
	LANLTQGEDQYYLR	sp|P10909|CLUS_HUMAN	N8	1297.21	3	1045.5	2	LANLTQGEDQYYLR_Y1	38.61	2255325
	LANLTQGEDQYYLR	sp|P10909|CLUS_HUMAN	N9	1297.21	3	1045.5	2	LANLTQGEDQYYLR_Y1	39.08	3748341
P00748-RNHSCEPCQTLAVR-4521	RNHSCEPCQTLAVR	sp|P00748|FA12_HUMAN	MCI1	1311.53	3	965.947	2	RNHSCEPCQTLAVR_Y1	22.37	12223
F12_GP1	RNHSCEPCQTLAVR	sp|P00748|FA12_HUMAN	MCI2	1311.53	3	965.947	2	RNHSCEPCQTLAVR_Y1	22.42	146661
	RNHSCEPCQTLAVR	sp|P00748|FA12_HUMAN	MCI3	1311.53	3	965.947	2	RNHSCEPCQTLAVR_Y1	22.65	217177
	RNHSCEPCQTLAVR	sp|P00748|FA12_HUMAN	MCI4	1311.53	3	965.947	2	RNHSCEPCQTLAVR_Y1	22.26	48317
	RNHSCEPCQTLAVR	sp|P00748|FA12_HUMAN	MCI5	1311.53	3	965.947	2	RNHSCEPCQTLAVR_Y1	23.29	9136
	RNHSCEPCQTLAVR	sp|P00748|FA12_HUMAN	MCI6	1311.53	3	965.947	2	RNHSCEPCQTLAVR_Y1	22.82	14709
	RNHSCEPCQTLAVR	sp|P00748|FA12_HUMAN	MCI7	1311.53	3	965.947	2	RNHSCEPCQTLAVR_Y1	22.83	14734
	RNHSCEPCQTLAVR	sp|P00748|FA12_HUMAN	MCI8	1311.53	3	965.947	2	RNHSCEPCQTLAVR_Y1	22.31	222284
	RNHSCEPCQTLAVR	sp|P00748|FA12_HUMAN	MCI9	1311.53	3	965.947	2	RNHSCEPCQTLAVR_Y1	22.26	100838
	RNHSCEPCQTLAVR	sp|P00748|FA12_HUMAN	MCI11	1311.53	3	965.947	2	RNHSCEPCQTLAVR_Y1	23.05	9313
	RNHSCEPCQTLAVR	sp|P00748|FA12_HUMAN	N2	1311.53	3	965.947	2	RNHSCEPCQTLAVR_Y1	22.66	7179
	RNHSCEPCQTLAVR	sp|P00748|FA12_HUMAN	N5	1311.53	3	965.947	2	RNHSCEPCQTLAVR_Y1	22.59	31950
	RNHSCEPCQTLAVR	sp|P00748|FA12_HUMAN	N6	1311.53	3	965.947	2	RNHSCEPCQTLAVR_Y1	22.54	17535
	RNHSCEPCQTLAVR	sp|P00748|FA12_HUMAN	N7	1311.53	3	965.947	2	RNHSCEPCQTLAVR_Y1	22.31	5948
	RNHSCEPCQTLAVR	sp|P00748|FA12_HUMAN	N8	1311.53	3	965.947	2	RNHSCEPCQTLAVR_Y1	22.03	89459
	RNHSCEPCQTLAVR	sp|P00748|FA12_HUMAN	N9	1311.53	3	965.947	2	RNHSCEPCQTLAVR_Y1	22.42	7956
P02790-ALPQPQNVTSLLGCTH-4501	ALPQPQNVTSLLGCTH	sp|P02790|HEMO_HUMAN	MCI1	1217.52	3	970.475	2	ALPQPQN_4501_Y1	45.19	655618
HPX_GP3	ALPQPQNVTSLLGCTH	sp|P02790|HEMO_HUMAN	MCI2	1217.52	3	970.475	2	ALPQPQN_4501_Y1	45.3	1768951
	ALPQPQNVTSLLGCTH	sp|P02790|HEMO_HUMAN	MCI3	1217.52	3	970.475	2	ALPQPQN_4501_Y1	45.32	855933
	ALPQPQNVTSLLGCTH	sp|P02790|HEMO_HUMAN	MCI4	1217.52	3	970.475	2	ALPQPQN_4501_Y1	45.14	743490
	ALPQPQNVTSLLGCTH	sp|P02790|HEMO_HUMAN	MCI5	1217.52	3	970.475	2	ALPQPQN_4501_Y1	45.14	985050
	ALPQPQNVTSLLGCTH	sp|P02790|HEMO_HUMAN	MCI6	1217.52	3	970.475	2	ALPQPQN_4501_Y1	45.08	870872
	ALPQPQNVTSLLGCTH	sp|P02790|HEMO_HUMAN	MCI7	1217.52	3	970.475	2	ALPQPQN_4501_Y1	45.15	1166673
	ALPQPQNVTSLLGCTH	sp|P02790|HEMO_HUMAN	MCI8	1217.52	3	970.475	2	ALPQPQN_4501_Y1	45.09	867005
	ALPQPQNVTSLLGCTH	sp|P02790|HEMO_HUMAN	MCI9	1217.52	3	970.475	2	ALPQPQN_4501_Y1	45.03	947159
	ALPQPQNVTSLLGCTH	sp|P02790|HEMO_HUMAN	MCI11	1217.52	3	970.475	2	ALPQPQN_4501_Y1	45.27	440701
	ALPQPQNVTSLLGCTH	sp|P02790|HEMO_HUMAN	N2	1217.52	3	970.475	2	ALPQPQN_4501_Y1	45.62	385683
	ALPQPQNVTSLLGCTH	sp|P02790|HEMO_HUMAN	N5	1217.52	3	970.475	2	ALPQPQN_4501_Y1	45.54	857818
	ALPQPQNVTSLLGCTH	sp|P02790|HEMO_HUMAN	N6	1217.52	3	970.475	2	ALPQPQN_4501_Y1	45.46	1183974
	ALPQPQNVTSLLGCTH	sp|P02790|HEMO_HUMAN	N7	1217.52	3	970.475	2	ALPQPQN_4501_Y1	45.28	1148873
	ALPQPQNVTSLLGCTH	sp|P02790|HEMO_HUMAN	N8	1217.52	3	970.475	2	ALPQPQN_4501_Y1	44.92	967572
	ALPQPQNVTSLLGCTH	sp|P02790|HEMO_HUMAN	N9	1217.52	3	970.475	2	ALPQPQN_4501_Y1	45.37	780383
O75882-VFHIHNESWVLLTPK-2500	VFHIHNESWVLLTPK	sp|O75882|ATRN_HUMAN	MCI1	1012.81	3	1012.04	2	VFHIHNESWVLLTPK_Y1	31.45	18225054
ATRN_GP2	VFHIHNESWVLLTPK	sp|O75882|ATRN_HUMAN	MCI2	1012.81	3	1012.04	2	VFHIHNESWVLLTPK_Y1	31.66	12012607
	VFHIHNESWVLLTPK	sp|O75882|ATRN_HUMAN	MCI3	1012.81	3	1012.04	2	VFHIHNESWVLLTPK_Y1	31.85	13108555
	VFHIHNESWVLLTPK	sp|O75882|ATRN_HUMAN	MCI4	1012.81	3	1012.04	2	VFHIHNESWVLLTPK_Y1	31.45	11495025
	VFHIHNESWVLLTPK	sp|O75882|ATRN_HUMAN	MCI5	1012.81	3	1012.04	2	VFHIHNESWVLLTPK_Y1	31.52	12285638
	VFHIHNESWVLLTPK	sp|O75882|ATRN_HUMAN	MCI6	1012.81	3	1012.04	2	VFHIHNESWVLLTPK_Y1	31.41	10882880
	VFHIHNESWVLLTPK	sp|O75882|ATRN_HUMAN	MCI7	1012.81	3	1012.04	2	VFHIHNESWVLLTPK_Y1	31.51	10850528
	VFHIHNESWVLLTPK	sp|O75882|ATRN_HUMAN	MCI8	1012.81	3	1012.04	2	VFHIHNESWVLLTPK_Y1	31.51	10335487
	VFHIHNESWVLLTPK	sp|O75882|ATRN_HUMAN	MCI9	1012.81	3	1012.04	2	VFHIHNESWVLLTPK_Y1	31.44	5560050
	VFHIHNESWVLLTPK	sp|O75882|ATRN_HUMAN	MCI11	1012.81	3	1012.04	2	VFHIHNESWVLLTPK_Y1	32.03	15538023
	VFHIHNESWVLLTPK	sp|O75882|ATRN_HUMAN	N2	1012.81	3	1012.04	2	VFHIHNESWVLLTPK_Y1	31.73	19608582
	VFHIHNESWVLLTPK	sp|O75882|ATRN_HUMAN	N5	1012.81	3	1012.04	2	VFHIHNESWVLLTPK_Y1	31.75	33643028
	VFHIHNESWVLLTPK	sp|O75882|ATRN_HUMAN	N6	1012.81	3	1012.04	2	VFHIHNESWVLLTPK_Y1	31.74	16749467
	VFHIHNESWVLLTPK	sp|O75882|ATRN_HUMAN	N7	1012.81	3	1012.04	2	VFHIHNESWVLLTPK_Y1	31.43	15363807
	VFHIHNESWVLLTPK	sp|O75882|ATRN_HUMAN	N8	1012.81	3	1012.04	2	VFHIHNESWVLLTPK_Y1	31.17	5934926
	VFHIHNESWVLLTPK	sp|O75882|ATRN_HUMAN	N9	1012.81	3	1012.04	2	VFHIHNESWVLLTPK_Y1	31.63	16958626
